# Supplementary material for: Awareness, attitudes, and barriers toward Transthyretin Amyloid Cardiomyopathy in Latin America: A questionnaire-based cross-sectional study
Source: PLoS One. 2026 Jun 26;21(6):e0351224. doi: 10.1371/journal.pone.0351224 (PMC13309013; doi:10.1371/journal.pone.0351224)
Supplement: S1 File — (XLSX) [file pone.0351224.s001.xlsx]

## Sheet: data
RESPID	I1Intro	A1Gender	A2Country	A3Specialty	A3Other	A4DailyPatient	A5Practice	A6WorkEnvironment	A7PharmaceuticalWork	A8ScientificOrganization	A81OrganizationName	A81Others	A81Others-OPENTEXT	A9PatientCare	A101Amyloidosis	A102HeartFailure	A103PreservedEjection	B1TransthyretinAmyloidosis	B2AmyloidCardiomyopathy	B3PhysiopathologyofCardiomyopathy	B41TransthyretinAmyloidCardiomyopathy	B42TransthyretinAmyloidosis	B43HereditaryAmyloidosisduetoTransthyretin	B44PolyneuropathyduetoAmyloidosis	B45MixedPhenotypeTransthyretinAmyloidosis	B5Frequency	B6MedicalDiagnostician	B7Participation	B8PatientCare	B9ProfessionalSender	C11RiskFactors	C12SymptomsofCardiomyopathy	C13TimelyDiagnosis	C14LackofTimelyDiagnosis	C21Familyhistory	C22Historyofresistanthypertension	C23Lackofresponsetomedication	C24Coexistenceofkidneydisease	C25NaturalCureofHypertension	C26Hospitalizationforpulmonarycongestion	C27Intolerancetobetablockade	C28Heartfailurewithheadaches	C29Heartfailuresyndrome	C210Musculoskeletalpain	C211Heartfailurewithstenosis	C212Commonrespiratoryinfections	C213Heartfailurewithspontaneousrupture	C214AcidReflux	C215Bilateralcarpaltunnelsyndrome
14335625	Yes	Female	Argentina	Cardiology		Yes	19	Private Clinic/Office	No	Yes	Sociedad Argentina de Cardiología			Amiloidosis|Insuficiencia cardíaca|Insuficiencia cardíaca con fracción de eyección preservada	5-20 patients	50-250 patients	>500 patients	A fair amount	A fair amount	Neutral	1% - 10%	1% - 10%	0%	0%	0%	Monthly	1-3	No	A cardiologist	A general practitioner|A family physician	Neutral	Agree	Agree	Strongly Agree	1	1	1	1	2	1	1	1	1	1	1	2	1	2	1
14335912	Yes	Female	Argentina	Neurology		Yes	24	Academic Hospital	No	No				Amiloidosis	Up to 5 patients			Just a little	Just a little	Neutral	0%	0%	0%	1% - 10%	0%	Less frequently than annually	9-10	No	A cardiologist	A general practitioner	Agree	Agree	Agree	Strongly Agree	1	1	1	1	2	2	2	1	1	2	2	2	1	2	1
14336171	Yes	Female	Argentina	Cardiology		Yes	7	Academic Hospital	No	Yes	Sociedad Argentina de Cardiología			Amiloidosis|Insuficiencia cardíaca|Insuficiencia cardíaca con fracción de eyección preservada	Up to 5 patients	50-250 patients	Up to 100 patients	A fair amount	Just a little	Strongly Agree	1% - 10%	0%	0%	0%	0%	Semi-annually	1-3	Yes	A cardiologist	An internal medicine physician	Neutral	Strongly Agree	Strongly Agree	Strongly Agree	1	2	1	2	2	1	1	1	2	1	2	1	1	2	1
14336418	Yes	Male	Argentina	Cardiology		Yes	10	Private Clinic/Office	No	Yes	Sociedad Argentina de Cardiología			Amiloidosis|Insuficiencia cardíaca|Insuficiencia cardíaca con fracción de eyección preservada	Up to 5 patients	50-250 patients	Up to 100 patients	Just a little	Just a little	Neutral	0%	0%	76% - 100%	0%	0%	Annually	4-5	Yes	I am unsure	An internal medicine physician	Neutral	Agree	Neutral	Strongly Agree	1	2	1	1	2	1	1	1	1	1	2	2	1	2	1
14336450	Yes	Female	Argentina	Cardiology		Yes	20	Private Clinic/Office	No	No				Amiloidosis|Insuficiencia cardíaca|Insuficiencia cardíaca con fracción de eyección preservada	Up to 5 patients	50-250 patients	100-500 patients	A fair amount	A fair amount	Strongly Agree	1% - 10%	51% - 75%	11% - 30%	1% - 10%	1% - 10%	Semi-annually	4-5	Yes	A cardiologist	A general practitioner|A cardiologist	Agree	Agree	Agree	Agree	2	2	1	1	1	1	1	1	1	1	1	2	1	1	1
14344434	Yes	Male	Argentina	Cardiology		Yes	15	Academic Hospital	Yes	Yes	Sociedad Argentina de Cardiología			Amiloidosis|Insuficiencia cardíaca|Insuficiencia cardíaca con fracción de eyección preservada	Up to 5 patients	50-250 patients	Up to 100 patients	A fair amount	A fair amount	Agree	11% - 30%	1% - 10%	11% - 30%	0%	1% - 10%	Monthly	1-3	Yes	A cardiologist	An internal medicine physician|A cardiologist	Strongly Agree	Strongly Agree	Agree	Strongly Agree	1	2	1	1	2	2	1	2	1	1	1	1	1	1	1
14344447	Yes	Male	Argentina	Cardiology		Yes	40	Non-academic, high-complexity Hospital	No	No				Amiloidosis|Insuficiencia cardíaca|Insuficiencia cardíaca con fracción de eyección preservada	Up to 5 patients	Up to 50 patients	Up to 100 patients	A fair amount	A fair amount	Agree	1% - 10%	0%	0%	1% - 10%	0%	Monthly	1-3	Yes	A cardiologist	A cardiologist	Agree	Agree	Agree	Strongly Agree	1	2	1	1	2	1	1	2	1	1	2	1	1	2	1
14344453	Yes	Female	Argentina	Cardiology		Yes	10	Private Clinic/Office	No	Yes	Sociedad Argentina de Cardiología			Amiloidosis|Insuficiencia cardíaca|Insuficiencia cardíaca con fracción de eyección preservada	5-20 patients	50-250 patients	Up to 100 patients	A great deal	A great deal	Strongly Agree	76% - 100%	51% - 75%	11% - 30%	1% - 10%	0%	Weekly	4-5	Yes	A cardiologist	A cardiologist	Strongly Agree	Strongly Agree	Agree	Strongly Agree	1	2	1	1	1	1	1	2	1	2	1	2	1	2	1
14344457	Yes	Female	Argentina	Cardiology		Yes	3	Private Clinic/Office	No	No				Amiloidosis|Insuficiencia cardíaca|Insuficiencia cardíaca con fracción de eyección preservada	5-20 patients	50-250 patients	100-500 patients	Just a little	Just a little	Agree	0%	0%	0%	0%	0%	Less frequently than annually	0	No	A cardiologist	A cardiologist	Agree	Agree	Agree	Agree	1	1	1	1	1	1	1	1	1	1	1	1	1	1	1
14344464	Yes	Female	Argentina	Cardiology		Yes	9	Academic Hospital	No	Yes	Sociedad Argentina de Cardiología			Amiloidosis|Insuficiencia cardíaca|Insuficiencia cardíaca con fracción de eyección preservada	Up to 5 patients	Up to 50 patients	Up to 100 patients	Just a little	A fair amount	Neutral	1% - 10%	0%	1% - 10%	0%	0%	Annually	1-3	Yes	A cardiologist	A cardiologist	Agree	Agree	Agree	Strongly Agree	1	2	1	1	1	1	1	2	1	1	1	1	1	2	1
14344471	Yes	Female	Argentina	Cardiology		Yes	7	Non-academic, high-complexity Hospital	No	Yes	Sociedad Argentina de Cardiología			Insuficiencia cardíaca|Insuficiencia cardíaca con fracción de eyección preservada		50-250 patients	100-500 patients	Just a little	Just a little	Agree	1% - 10%	0%	1% - 10%	0%	0%	Semi-annually	4-5	No	A hematologist	An internal medicine physician|A cardiologist|A hematologist	Agree	Agree	Agree	Strongly Agree	1	1	1	1	1	1	1	2	1	2	1	2	2	2	1
14344478	Yes	Male	Argentina	Cardiology		Yes	7	Private Clinic/Office	No	No				Insuficiencia cardíaca|Insuficiencia cardíaca con fracción de eyección preservada		50-250 patients	Up to 100 patients	A fair amount	A fair amount	Agree	1% - 10%	1% - 10%	1% - 10%	1% - 10%	1% - 10%	Monthly	4-5	Yes	A cardiologist	A neurologist|A hematologist	Neutral	Agree	Agree	Agree	1	2	1	1	2	1	1	2	1	1	2	2	1	2	1
14344484	Yes	Male	Argentina	Cardiology		Yes	30	Private Clinic/Office	No	No				Insuficiencia cardíaca|Insuficiencia cardíaca con fracción de eyección preservada		50-250 patients	100-500 patients	Just a little	Just a little	Neutral	1% - 10%	0%	1% - 10%	1% - 10%	0%	Less frequently than annually	1-3	No	An internal medicine physician	An internal medicine physician	Neutral	Neutral	Agree	Agree	1	1	1	1	1	1	1	1	2	1	1	1	2	2	1
14344512	Yes	Female	Argentina	Neurology		Yes	19	Academic Hospital	No	No				Amiloidosis	Up to 5 patients			A fair amount	Just a little	Neutral	11% - 30%	0%	1% - 10%	51% - 75%	0%	Less frequently than annually	1-3	No	A cardiologist	A general practitioner	Agree	Agree	Agree	Strongly Agree	1	1	1	1	1	1	1	1	1	2	1	2	1	2	1
14344518	Yes	Female	Argentina	Neurology		Yes	10	Academic Hospital	No	No				Amiloidosis	Up to 5 patients			Just a little	Just a little	Neutral	1% - 10%	1% - 10%	0%	0%	0%	Less frequently than annually	6-8	Yes	A cardiologist	A general practitioner|A cardiologist|A hematologist|Un geriatra	Neutral	Neutral	Agree	Agree	1	1	1	1	2	1	1	1	2	1	2	1	1	2	1
14344538	Yes	Male	Argentina	Neurology		Yes	25	Private Clinic/Office	No	Yes	Sociedad Neurológica Argentina			Amiloidosis	5-20 patients			A great deal	A fair amount	Strongly Agree	11% - 30%	1% - 10%	51% - 75%	76% - 100%	51% - 75%	Monthly	1-3	Yes	A cardiologist	A cardiologist|A neurologist	Strongly Agree	Strongly Agree	Strongly Agree	Strongly Agree	1	1	1	2	2	1	2	2	1	2	1	2	1	2	1
14344549	Yes	Male	Argentina	Neurology		Yes	34	Academic Hospital	No	Yes	Sociedad Neurológica Argentina|Other		Movement disorder society	Amiloidosis	Up to 5 patients			Just a little	Just a little	Neutral	1% - 10%	1% - 10%	0%	1% - 10%	0%	Less frequently than annually	6-8	Yes	I am unsure	A cardiologist|A neurologist	Strongly Disagree	Neutral	Strongly Agree	Strongly Agree	1	1	1	1	1	1	1	1	1	2	1	2	1	2	1
14344557	Yes	Female	Argentina	Neurology		Yes	16	Academic Hospital	No	Yes	Sociedad Neurológica Argentina			Amiloidosis	Up to 5 patients			Just a little	Heard of, know nothing about it	Neutral	1% - 10%	1% - 10%	1% - 10%	1% - 10%	1% - 10%	Annually	4-5	Yes	A cardiologist	A cardiologist|A hematologist	Neutral	Agree	Agree	Strongly Agree	1	1	1	1	1	1	1	1	1	1	1	1	1	1	1
14344625	Yes	Male	Argentina	Cardiology		Yes	37	Academic Hospital	No	Yes	Sociedad Argentina de Cardiología|American College of Cardiology (ACC)|European Society of Cardiology (ESC)			Amiloidosis|Insuficiencia cardíaca|Insuficiencia cardíaca con fracción de eyección preservada	Up to 5 patients	Up to 50 patients	Up to 100 patients	A fair amount	A fair amount	Agree	1% - 10%	1% - 10%	0%	1% - 10%	1% - 10%	Monthly	1-3	Yes	A cardiologist	A cardiologist	Agree	Agree	Agree	Agree	1	1	1	1	1	1	1	1	1	1	1	2	2	2	1
14344636	Yes	Male	Argentina	Cardiology		Yes	26	Academic Hospital	Yes	Yes	Sociedad Argentina de Cardiología			Amiloidosis|Insuficiencia cardíaca|Insuficiencia cardíaca con fracción de eyección preservada	Up to 5 patients	50-250 patients	Up to 100 patients	A fair amount	A fair amount	Agree	1% - 10%	11% - 30%	1% - 10%	0%	1% - 10%	Semi-annually	1-3	Yes	A cardiologist	An internal medicine physician|A cardiologist|A hematologist	Agree	Agree	Agree	Agree	1	2	1	1	1	2	1	2	1	2	1	2	1	2	1
14344653	Yes	Female	Argentina	Neurology		Yes	14	Private Clinic/Office	No	No				Amiloidosis|Insuficiencia cardíaca	Up to 5 patients	Up to 50 patients		A fair amount	A fair amount	Agree	1% - 10%	0%	1% - 10%	1% - 10%	0%	Semi-annually	4-5	Yes	A general practitioner	A general practitioner	Agree	Agree	Agree	Agree	2	1	1	1	1	2	1	2	2	2	2	2	1	2	1
14344674	Yes	Female	Argentina	Cardiology		Yes	14	Low complexity Hospital	No	Yes	Sociedad Argentina de Cardiología			Insuficiencia cardíaca|Insuficiencia cardíaca con fracción de eyección preservada		Up to 50 patients	Up to 100 patients	Just a little	Just a little	Neutral	0%	0%	0%	0%	0%	Less frequently than annually	4-5	No	A cardiologist	A general practitioner|A family physician|An internal medicine physician|A neurologist	Strongly Disagree	Agree	Strongly Agree	Agree	1	1	1	1	2	1	2	1	1	1	1	1	1	2	1
14344687	Yes	Female	Argentina	Neurology		Yes	10	Academic Hospital	No	Yes	Sociedad Neurológica Argentina			Amiloidosis	Up to 5 patients			A fair amount	Just a little	Neutral	0%	0%	0%	76% - 100%	1% - 10%	Less frequently than annually	>10	No	A cardiologist	A cardiologist	Neutral	Neutral	Strongly Disagree	Strongly Agree	1	2	1	1	1	1	1	1	1	1	1	1	1	1	1
14344694	Yes	Female	Argentina	Cardiology		Yes	8	Academic Hospital	No	Yes	Other		Sociedad tucumana de hipertensión arterial	Insuficiencia cardíaca|Insuficiencia cardíaca con fracción de eyección preservada		Up to 50 patients	Up to 100 patients	Just a little	Just a little	Neutral	0%	0%	0%	0%	0%	Less frequently than annually	4-5	No	A neurologist	A neurologist	Agree	Agree	Agree	Agree	1	2	1	2	1	1	1	1	1	2	1	2	1	2	1
14344714	Yes	Female	Argentina	Neurology		Yes	5	Private Clinic/Office	No	No				Amiloidosis	Up to 5 patients			A fair amount	Just a little	Neutral	1% - 10%	1% - 10%	0%	0%	0%	Annually	1-3	No	A cardiologist	A cardiologist	Neutral	Neutral	Agree	Agree	2	2	1	1	2	2	2	2	1	2	1	2	1	2	1
14344721	Yes	Male	Argentina	Cardiology		Yes	5	Academic Hospital	No	No				Amiloidosis|Insuficiencia cardíaca|Insuficiencia cardíaca con fracción de eyección preservada	Up to 5 patients	50-250 patients	Up to 100 patients	Just a little	Just a little	Agree	1% - 10%	1% - 10%	1% - 10%	1% - 10%	1% - 10%	Monthly	4-5	Yes	A cardiologist	An internal medicine physician|A cardiologist|A hematologist	Agree	Agree	Agree	Strongly Agree	1	1	1	1	2	2	2	2	1	2	1	1	1	2	1
14344813	Yes	Male	Argentina	Neurology		Yes	1	Private Clinic/Office	No	Yes	Other		Sociedad Rosarina de Neurologia	Amiloidosis	Up to 5 patients			Just a little	Just a little	Agree	1% - 10%	1% - 10%	1% - 10%	51% - 75%	1% - 10%	Annually	4-5	No	A cardiologist	A neurologist	Neutral	Agree	Strongly Agree	Strongly Agree	1	2	1	1	2	2	1	2	1	2	1	1	1	2	1
14344825	Yes	Male	Argentina	Cardiology		Yes	40	Academic Hospital	No	No				Insuficiencia cardíaca|Insuficiencia cardíaca con fracción de eyección preservada		50-250 patients	Up to 100 patients	A fair amount	A fair amount	Neutral	1% - 10%	1% - 10%	1% - 10%	1% - 10%	1% - 10%	Semi-annually	4-5	Yes	A cardiologist	A general practitioner|A family physician|An internal medicine physician|A neurologist	Neutral	Agree	Agree	Agree	1	1	1	1	1	1	1	1	1	1	1	1	1	1	1
14344833	Yes	Male	Argentina	Cardiology		Yes	20	Private Clinic/Office	No	No				Insuficiencia cardíaca|Insuficiencia cardíaca con fracción de eyección preservada		Up to 50 patients	Up to 100 patients	Just a little	Just a little	Neutral	0%	0%	0%	0%	0%	Less frequently than annually	0	No	A cardiologist	An internal medicine physician	Neutral	Neutral	Neutral	Neutral	1	1	1	1	1	1	1	1	1	1	1	1	1	1	1
14344861	Yes	Male	Argentina	Cardiology		Yes	11	Non-academic, high-complexity Hospital	No	No				Amiloidosis|Insuficiencia cardíaca|Insuficiencia cardíaca con fracción de eyección preservada	Up to 5 patients	50-250 patients	Up to 100 patients	Just a little	Just a little	Agree	1% - 10%	1% - 10%	1% - 10%	1% - 10%	0%	Semi-annually	4-5	No	A hematologist	A neurologist|A hematologist	Neutral	Agree	Strongly Agree	Agree	1	2	1	2	2	1	1	2	1	1	2	2	1	2	1
14344897	Yes	Male	Argentina	Cardiology		Yes	26	Private Clinic/Office	No	No				Amiloidosis|Insuficiencia cardíaca|Insuficiencia cardíaca con fracción de eyección preservada	5-20 patients	>250 patients	100-500 patients	A fair amount	A fair amount	Agree	31% - 50%	1% - 10%	0%	1% - 10%	1% - 10%	Monthly	4-5	Yes	A cardiologist	A general practitioner|A family physician|An internal medicine physician|Un genetista	Agree	Agree	Neutral	Strongly Agree	1	1	1	1	1	2	2	2	1	1	1	2	1	2	1
14344916	Yes	Male	Argentina	Neurology		Yes	19	Private Clinic/Office	No	Yes	Sociedad Neurológica Argentina			Amiloidosis	Up to 5 patients			Just a little	Just a little	Agree	0%	0%	0%	0%	0%	Annually	6-8	No	A cardiologist	An internal medicine physician|A cardiologist|A neurologist|Un genetista	Disagree	Agree	Strongly Agree	Strongly Agree	1	2	1	1	2	2	1	2	1	2	1	2	2	2	1
14344926	Yes	Male	Argentina	Cardiology		Yes	18	Private Clinic/Office	Yes	Yes	Sociedad Argentina de Cardiología			Amiloidosis|Insuficiencia cardíaca|Insuficiencia cardíaca con fracción de eyección preservada	Up to 5 patients	Up to 50 patients	Up to 100 patients	A fair amount	A fair amount	Agree	1% - 10%	51% - 75%	11% - 30%	51% - 75%	11% - 30%	Monthly	6-8	Yes	A cardiologist	A cardiologist|A neurologist	Disagree	Agree	Agree	Strongly Agree	2	2	1	1	1	1	1	2	1	2	1	2	1	2	1
14345034	Yes	Male	Argentina	Cardiology		Yes	13	Private Clinic/Office	No	Yes	Sociedad Argentina de Cardiología			Insuficiencia cardíaca|Insuficiencia cardíaca con fracción de eyección preservada		50-250 patients	Up to 100 patients	A fair amount	A fair amount	Agree	0%	0%	0%	0%	0%	Annually	1-3	Yes	A cardiologist	A cardiologist|A neurologist	Neutral	Strongly Disagree	Agree	Strongly Agree	1	2	1	1	1	2	2	2	1	2	1	2	1	2	1
14345057	Yes	Female	Argentina	Cardiology		Yes	15	Academic Hospital	No	Yes	Sociedad Argentina de Cardiología|Other		SOCIEDAD ARGENTINA DE HIPERTENSION ARTERIAL	Amiloidosis|Insuficiencia cardíaca|Insuficiencia cardíaca con fracción de eyección preservada	Up to 5 patients	>250 patients	Up to 100 patients	Just a little	Just a little	Strongly Agree	1% - 10%	0%	0%	0%	0%	Semi-annually	4-5	Yes	A cardiologist	A general practitioner|A family physician|An internal medicine physician	Agree	Agree	Disagree	Agree	1	1	1	1	1	1	1	1	1	1	1	1	1	1	1
14345075	Yes	Female	Argentina	Internal Medicine		Yes	9	Academic Hospital	No	Yes	Sociedad Neurológica Argentina|Other		Sociedad de medicina interna de buenos aires; international parkinson and movement disorders society	Insuficiencia cardíaca|Insuficiencia cardíaca con fracción de eyección preservada		>250 patients	100-500 patients	A fair amount	Just a little	Disagree	0%	0%	0%	0%	0%	Less frequently than annually	4-5	No	A cardiologist	A cardiologist	Strongly Disagree	Agree	Agree	Agree	2	2	1	1	2	1	1	2	1	2	1	2	1	2	1
14345084	Yes	Female	Argentina	Neurology		Yes	22	Non-academic, high-complexity Hospital	No	Yes	Sociedad Neurológica Argentina			Amiloidosis	Up to 5 patients			A fair amount	A fair amount	Agree	1% - 10%	0%	31% - 50%	31% - 50%	0%	Less frequently than annually	1-3	No	A cardiologist	An internal medicine physician	Neutral	Agree	Neutral	Agree	1	2	1	1	2	2	2	1	1	1	2	2	1	2	1
14345119	Yes	Female	Argentina	Neurology		Yes	23	Non-academic, high-complexity Hospital	No	No				Amiloidosis	Up to 5 patients			Just a little	Just a little	Agree	0%	0%	1% - 10%	1% - 10%	1% - 10%	Less frequently than annually	4-5	No	A cardiologist	A neurologist	Agree	Neutral	Agree	Agree	1	1	1	1	2	2	1	2	1	2	1	1	1	2	1
14345136	Yes	Male	Argentina	Neurology		Yes	20	Academic Hospital	No	Yes	Sociedad Neurológica Argentina			Amiloidosis	Up to 5 patients			Just a little	Just a little	Neutral	1% - 10%	0%	0%	1% - 10%	0%	Less frequently than annually	4-5	No	A cardiologist	A cardiologist	Neutral	Neutral	Agree	Agree	1	2	1	1	2	2	2	2	1	1	2	2	2	2	2
14345146	Yes	Male	Argentina	Neurology		Yes	17	Academic Hospital	No	Yes	Sociedad Neurológica Argentina			Amiloidosis	Up to 5 patients			A fair amount	A fair amount	Neutral	11% - 30%	1% - 10%	31% - 50%	1% - 10%	1% - 10%	Semi-annually	6-8	No	A cardiologist	A cardiologist|A neurologist	Strongly Agree	Strongly Agree	Strongly Agree	Strongly Agree	1	2	1	2	2	2	1	2	1	1	1	2	1	2	1
14345174	Yes	Male	Argentina	Cardiology		Yes	15	Private Clinic/Office	No	Yes	Other	Sociedad Argentina de Cardiología		Amiloidosis|Insuficiencia cardíaca|Insuficiencia cardíaca con fracción de eyección preservada	Up to 5 patients	Up to 50 patients	Up to 100 patients	A fair amount	A fair amount	Agree	11% - 30%	0%	0%	1% - 10%	0%	Monthly	>10	Yes	A cardiologist	A cardiologist	Neutral	Strongly Agree	Strongly Agree	Agree	2	2	1	1	1	1	1	2	1	1	1	2	1	2	1
14345206	Yes	Male	Argentina	Cardiology		Yes	33	Private Clinic/Office	No	Yes	Sociedad Argentina de Cardiología			Insuficiencia cardíaca|Insuficiencia cardíaca con fracción de eyección preservada		>250 patients	Up to 100 patients	A fair amount	A fair amount	Strongly Disagree	1% - 10%	0%	0%	1% - 10%	1% - 10%	Semi-annually	4-5	Yes	A cardiologist	An internal medicine physician|A cardiologist|A neurologist|A hematologist|Un genetista	Agree	Strongly Agree	Strongly Agree	Strongly Agree	1	1	1	1	1	1	1	1	1	1	1	1	1	1	1
14345230	Yes	Male	Argentina	Neurology		Yes	10	Academic Hospital	No	No				Amiloidosis	Up to 5 patients			A fair amount	Just a little	Neutral	1% - 10%	1% - 10%	1% - 10%	1% - 10%	0%	Less frequently than annually	1-3	No	A cardiologist	A general practitioner|An internal medicine physician|A cardiologist	Neutral	Agree	Agree	Agree	1	2	2	1	2	2	2	2	2	2	1	2	2	2	1
14345254	Yes	Female	Argentina	Neurology		Yes	6	Private Clinic/Office	No	Yes	Sociedad Neurológica Argentina			Amiloidosis|Insuficiencia cardíaca|Insuficiencia cardíaca con fracción de eyección preservada	Up to 5 patients	50-250 patients	Up to 100 patients	A fair amount	Just a little	Neutral	31% - 50%	0%	51% - 75%	0%	11% - 30%	Semi-annually	1-3	No	A cardiologist	A general practitioner|A cardiologist|Un geriatra	Neutral	Agree	Agree	Strongly Agree	1	1	1	1	2	1	1	1	1	1	2	2	1	2	1
14346303	Yes	Male	Argentina	Cardiology		Yes	20	Private Clinic/Office	No	No				Amiloidosis|Insuficiencia cardíaca|Insuficiencia cardíaca con fracción de eyección preservada	5-20 patients	50-250 patients	100-500 patients	A great deal	A great deal	Strongly Disagree	11% - 30%	11% - 30%	11% - 30%	1% - 10%	1% - 10%	Weekly	6-8	Yes	A cardiologist	A general practitioner|A family physician|Un geriatra	Strongly Agree	Strongly Agree	Strongly Agree	Strongly Agree	2	1	1	1	2	2	2	2	1	1	1	2	1	2	1
14346319	Yes	Male	Argentina	Neurology		Yes	25	Private Clinic/Office	No	Yes	Sociedad Neurológica Argentina			Amiloidosis	Up to 5 patients			Just a little	Just a little	Neutral	1% - 10%	0%	1% - 10%	1% - 10%	0%	Less frequently than annually	>10	No	A cardiologist	A general practitioner	Neutral	Neutral	Agree	Agree	1	2	1	2	2	2	2	2	1	1	2	2	2	2	1
14346438	Yes	Male	Argentina	Cardiology		Yes	12	Private Clinic/Office	No	Yes	Sociedad Argentina de Cardiología			Insuficiencia cardíaca|Insuficiencia cardíaca con fracción de eyección preservada		50-250 patients	Up to 100 patients	Just a little	Just a little	Agree	1% - 10%	0%	1% - 10%	0%	0%	Monthly	1-3	No	An internal medicine physician	A general practitioner|An internal medicine physician|A cardiologist	Agree	Strongly Agree	Agree	Strongly Agree	1	1	1	1	1	1	1	1	1	1	1	1	1	1	1
14346676	Yes	Female	Argentina	Cardiology		Yes	20	Private Clinic/Office	No	No				Amiloidosis|Insuficiencia cardíaca|Insuficiencia cardíaca con fracción de eyección preservada	Up to 5 patients	50-250 patients	Up to 100 patients	Just a little	Just a little	Neutral	0%	0%	1% - 10%	0%	0%	Less frequently than annually	1-3	No	A cardiologist	A cardiologist	Neutral	Neutral	Agree	Strongly Agree	2	2	2	1	2	2	1	1	1	1	1	1	1	1	1
14346876	Yes	Female	Argentina	Cardiology		Yes	15	Academic Hospital	No	No				Insuficiencia cardíaca		Up to 50 patients		Just a little	Just a little	Neutral	1% - 10%	0%	0%	0%	0%	Less frequently than annually	1-3	No	A cardiologist	A cardiologist	Agree	Agree	Neutral	Agree	1	1	1	1	1	1	1	2	1	1	1	2	1	2	1
14346886	Yes	Female	Argentina	Neurology		Yes	12	Academic Hospital	No	No				Amiloidosis	5-20 patients			A fair amount	A fair amount	Agree	31% - 50%	1% - 10%	1% - 10%	31% - 50%	1% - 10%	Semi-annually	4-5	Yes	A cardiologist	A general practitioner|An internal medicine physician|A cardiologist|A neurologist	Agree	Agree	Agree	Strongly Agree	1	2	1	1	2	2	2	2	1	1	2	1	1	2	1
14346907	Yes	Female	Argentina	Neurology		Yes	10	Non-academic, high-complexity Hospital	No	Yes	Sociedad Neurológica Argentina			Amiloidosis	Up to 5 patients			A fair amount	Just a little	Agree	1% - 10%	0%	1% - 10%	1% - 10%	1% - 10%	Less frequently than annually	4-5	No	A cardiologist	A cardiologist|A neurologist	Agree	Agree	Strongly Agree	Strongly Agree	1	2	1	1	1	1	1	2	1	1	1	1	1	2	1
14346913	Yes	Male	Argentina	Cardiology		Yes	12	Non-academic, high-complexity Hospital	No	Yes	Sociedad Argentina de Cardiología|European Society of Cardiology (ESC)			Amiloidosis|Insuficiencia cardíaca|Insuficiencia cardíaca con fracción de eyección preservada	5-20 patients	50-250 patients	100-500 patients	A fair amount	A fair amount	Agree	11% - 30%	76% - 100%	1% - 10%	1% - 10%	11% - 30%	Monthly	1-3	Yes	A cardiologist	A cardiologist|A neurologist|A hematologist	Agree	Agree	Neutral	Agree	1	2	1	2	2	2	1	2	1	1	1	2	1	2	1
14346923	Yes	Male	Argentina	Cardiology		Yes	34	Academic Hospital	No	No				Insuficiencia cardíaca|Insuficiencia cardíaca con fracción de eyección preservada		50-250 patients	100-500 patients	Just a little	Just a little	Neutral	1% - 10%	0%	1% - 10%	1% - 10%	0%	Annually	4-5	Yes	An internal medicine physician	A general practitioner|An internal medicine physician|A cardiologist|Un genetista	Neutral	Agree	Disagree	Agree	1	1	1	1	2	1	1	1	1	2	1	2	1	2	1
14346935	Yes	Male	Argentina	Cardiology		Yes	9	Private Clinic/Office	No	Yes	Sociedad Argentina de Cardiología			Amiloidosis|Insuficiencia cardíaca|Insuficiencia cardíaca con fracción de eyección preservada	Up to 5 patients	50-250 patients	Up to 100 patients	A fair amount	A fair amount	Agree	51% - 75%	11% - 30%	1% - 10%	1% - 10%	0%	Monthly	1-3	Yes	A cardiologist	An internal medicine physician	Agree	Agree	Agree	Strongly Agree	1	1	1	1	1	1	1	1	1	1	1	2	1	2	1
14346946	Yes	Male	Argentina	Cardiology		Yes	12	Academic Hospital	No	No				Amiloidosis|Insuficiencia cardíaca|Insuficiencia cardíaca con fracción de eyección preservada	>20 patients	Up to 50 patients	Up to 100 patients	A fair amount	A fair amount	Strongly Agree	1% - 10%	1% - 10%	0%	0%	0%	Semi-annually	1-3	Yes	A cardiologist	A cardiologist	Neutral	Strongly Agree	Neutral	Strongly Agree	1	2	2	1	2	2	2	2	1	2	2	2	2	2	2
14346949	Yes	Female	Argentina	Cardiology		Yes	15	Private Clinic/Office	No	No				Amiloidosis|Insuficiencia cardíaca|Insuficiencia cardíaca con fracción de eyección preservada	5-20 patients	50-250 patients	100-500 patients	Just a little	Just a little	Neutral	1% - 10%	0%	0%	0%	1% - 10%	Less frequently than annually	1-3	No	A cardiologist	A general practitioner|An internal medicine physician|A cardiologist|A hematologist	Agree	Agree	Neutral	Strongly Agree	1	1	1	1	1	1	1	1	1	1	1	1	1	2	2
14346973	Yes	Female	Argentina	Internal Medicine		Yes	12	Private Clinic/Office	No	No				Amiloidosis|Insuficiencia cardíaca|Insuficiencia cardíaca con fracción de eyección preservada	Up to 5 patients	Up to 50 patients	Up to 100 patients	Just a little	Just a little	Neutral	1% - 10%	0%	0%	1% - 10%	0%	Annually	>10	Yes	A cardiologist	A cardiologist	Neutral	Neutral	Agree	Agree	1	1	1	1	1	2	1	1	1	1	2	2	1	2	1
14346990	Yes	Female	Argentina	Cardiology		Yes	27	Academic Hospital	No	Yes	Sociedad Argentina de Cardiología			Amiloidosis|Insuficiencia cardíaca|Insuficiencia cardíaca con fracción de eyección preservada	>20 patients	50-250 patients	100-500 patients	A fair amount	A fair amount	Agree	1% - 10%	1% - 10%	0%	0%	0%	Semi-annually	1-3	Yes	A cardiologist	A general practitioner	Agree	Strongly Agree	Strongly Agree	Strongly Agree	2	2	2	1	2	2	2	1	2	2	2	2	2	2	2
14347018	Yes	Male	Argentina	Cardiology		Yes	5	Private Clinic/Office	Yes	No				Amiloidosis|Insuficiencia cardíaca|Insuficiencia cardíaca con fracción de eyección preservada	Up to 5 patients	Up to 50 patients	Up to 100 patients	Just a little	Just a little	Agree	1% - 10%	1% - 10%	0%	1% - 10%	0%	Less frequently than annually	4-5	Yes	A cardiologist	An internal medicine physician	Neutral	Agree	Neutral	Agree	1	2	1	2	1	1	1	2	1	2	1	2	2	2	1
14347114	Yes	Male	Argentina	Cardiology		Yes	10	Academic Hospital	No	No				Amiloidosis|Insuficiencia cardíaca|Insuficiencia cardíaca con fracción de eyección preservada	Up to 5 patients	Up to 50 patients	Up to 100 patients	A fair amount	Just a little	Strongly Disagree	1% - 10%	0%	1% - 10%	1% - 10%	0%	Less frequently than annually	1-3	Yes	A cardiologist	A general practitioner	Neutral	Neutral	Disagree	Agree	1	1	1	1	2	1	2	2	2	2	2	1	2	2	2
14347119	Yes	Male	Argentina	Cardiology		Yes	5	Academic Hospital	No	Yes	Sociedad Argentina de Cardiología			Amiloidosis|Insuficiencia cardíaca|Insuficiencia cardíaca con fracción de eyección preservada	5-20 patients	Up to 50 patients	Up to 100 patients	A great deal	A great deal	Agree	1% - 10%	1% - 10%	0%	0%	0%	Semi-annually	1-3	Yes	A cardiologist	A cardiologist	Neutral	Strongly Agree	Strongly Disagree	Strongly Agree	1	2	1	1	2	2	2	2	1	2	1	2	1	2	1
14347120	Yes	Male	Argentina	Cardiology		Yes	33	Academic Hospital	No	Yes	Sociedad Argentina de Cardiología			Amiloidosis|Insuficiencia cardíaca|Insuficiencia cardíaca con fracción de eyección preservada	Up to 5 patients	50-250 patients	100-500 patients	A fair amount	A fair amount	Agree	1% - 10%	1% - 10%	1% - 10%	1% - 10%	0%	Semi-annually	4-5	Yes	A cardiologist	An internal medicine physician	Agree	Agree	Strongly Agree	Strongly Agree	1	1	1	1	1	1	1	1	1	1	1	2	1	2	1
14347256	Yes	Female	Argentina	Cardiology		Yes	2	Academic Hospital	No	Yes	Sociedad Argentina de Cardiología			Amiloidosis|Insuficiencia cardíaca|Insuficiencia cardíaca con fracción de eyección preservada	5-20 patients	Up to 50 patients	Up to 100 patients	A fair amount	A fair amount	Agree	1% - 10%	1% - 10%	1% - 10%	1% - 10%	0%	Weekly	1-3	Yes	A cardiologist	A cardiologist	Strongly Agree	Strongly Agree	Neutral	Strongly Agree	2	2	1	1	2	1	1	2	1	2	1	2	1	2	1
14347356	Yes	Female	Argentina	Cardiology		Yes	30	Private Clinic/Office	No	No				Amiloidosis|Insuficiencia cardíaca|Insuficiencia cardíaca con fracción de eyección preservada	Up to 5 patients	Up to 50 patients	Up to 100 patients	A fair amount	A fair amount	Neutral	1% - 10%	0%	0%	0%	0%	Annually	4-5	Yes	A cardiologist	A cardiologist	Neutral	Strongly Agree	Agree	Agree	1	2	1	1	1	1	1	1	1	1	1	2	1	2	1
14347359	Yes	Female	Argentina	Cardiology		Yes	6	Academic Hospital	No	No				Insuficiencia cardíaca|Insuficiencia cardíaca con fracción de eyección preservada		Up to 50 patients	Up to 100 patients	Just a little	A fair amount	Strongly Agree	1% - 10%	11% - 30%	1% - 10%	1% - 10%	1% - 10%	Monthly	1-3	Yes	A cardiologist	A general practitioner	Agree	Strongly Agree	Strongly Agree	Strongly Agree	1	2	1	1	1	1	1	2	1	1	1	2	1	2	1
14347386	Yes	Female	Argentina	Cardiology		Yes	9	Academic Hospital	No	Yes	Sociedad Argentina de Cardiología			Amiloidosis|Insuficiencia cardíaca|Insuficiencia cardíaca con fracción de eyección preservada	5-20 patients	Up to 50 patients	Up to 100 patients	Just a little	A fair amount	Neutral	0%	11% - 30%	1% - 10%	11% - 30%	0%	Semi-annually	4-5	Yes	A cardiologist	A general practitioner|A cardiologist	Neutral	Agree	Agree	Agree	1	2	1	1	2	1	1	2	1	1	1	1	1	1	1
14347405	Yes	Female	Argentina	Cardiology		Yes	30	Academic Hospital	No	No				Amiloidosis|Insuficiencia cardíaca|Insuficiencia cardíaca con fracción de eyección preservada	Up to 5 patients	Up to 50 patients	Up to 100 patients	Just a little	Just a little	Agree	11% - 30%	1% - 10%	0%	1% - 10%	1% - 10%	Semi-annually	1-3	Yes	A cardiologist	A cardiologist	Disagree	Agree	Agree	Agree	1	2	1	1	2	1	1	2	1	1	1	1	2	2	1
14347439	Yes	Male	Argentina	Cardiology		Yes	28	Private Clinic/Office	Yes	Yes	Sociedad Argentina de Cardiología|European Society of Cardiology (ESC)			Insuficiencia cardíaca|Insuficiencia cardíaca con fracción de eyección preservada		>250 patients	Up to 100 patients	A fair amount	A fair amount	Agree	0%	0%	0%	0%	0%	Semi-annually	1-3	No	A cardiologist	A cardiologist	Agree	Agree	Disagree	Disagree	2	2	2	2	1	2	2	2	1	2	1	2	1	2	1
14347495	Yes	Male	Argentina	Cardiology		Yes	20	Private Clinic/Office	No	Yes	Sociedad Argentina de Cardiología			Amiloidosis|Insuficiencia cardíaca|Insuficiencia cardíaca con fracción de eyección preservada	Up to 5 patients	>250 patients	100-500 patients	A fair amount	A fair amount	Agree	1% - 10%	11% - 30%	31% - 50%	31% - 50%	31% - 50%	Semi-annually	4-5	Yes	A cardiologist	A general practitioner|A family physician|An internal medicine physician|A cardiologist|A neurologist	Agree	Agree	Strongly Agree	Strongly Agree	1	2	1	1	2	1	2	2	1	1	1	2	1	2	1
14347599	Yes	Female	Argentina	Cardiology		Yes	8	Academic Hospital	No	Yes	Sociedad Argentina de Cardiología|European Society of Cardiology (ESC)			Amiloidosis|Insuficiencia cardíaca|Insuficiencia cardíaca con fracción de eyección preservada	5-20 patients	50-250 patients	Up to 100 patients	A fair amount	A fair amount	Agree	76% - 100%	76% - 100%	1% - 10%	31% - 50%	31% - 50%	Monthly	4-5	Yes	A cardiologist	An internal medicine physician|A cardiologist|A hematologist	Agree	Agree	Neutral	Strongly Agree	2	2	2	1	1	2	1	2	1	1	1	2	1	2	1
14347669	Yes	Female	Argentina	Cardiology		Yes	10	Academic Hospital	No	No				Amiloidosis|Insuficiencia cardíaca|Insuficiencia cardíaca con fracción de eyección preservada	Up to 5 patients	>250 patients	100-500 patients	Just a little	Just a little	Agree	1% - 10%	1% - 10%	0%	1% - 10%	0%	Less frequently than annually	4-5	Yes	A cardiologist	An internal medicine physician	Neutral	Agree	Agree	Agree	1	1	1	1	2	1	1	1	1	1	2	1	1	1	1
14347682	Yes	Male	Argentina	Cardiology		Yes	45	Non-academic, high-complexity Hospital	No	Yes	European Society of Cardiology (ESC)			Amiloidosis|Insuficiencia cardíaca|Insuficiencia cardíaca con fracción de eyección preservada	Up to 5 patients	50-250 patients	>500 patients	A fair amount	A fair amount	Strongly Disagree	11% - 30%	1% - 10%	31% - 50%	11% - 30%	1% - 10%	Weekly	1-3	Yes	A cardiologist	A cardiologist	Neutral	Neutral	Disagree	Agree	1	1	1	1	1	2	1	1	1	2	2	2	1	2	1
14348143	Yes	Female	Argentina	Internal Medicine		Yes	17	Non-academic, high-complexity Hospital	No	Yes	Other		Sociedad Argentina de Diabetes	Amiloidosis|Insuficiencia cardíaca|Insuficiencia cardíaca con fracción de eyección preservada	Up to 5 patients	Up to 50 patients	Up to 100 patients	Heard of, know nothing about it	Heard of, know nothing about it	Agree	0%	0%	0%	0%	0%	Less frequently than annually	>10	No	A cardiologist	A cardiologist	Strongly Agree	Agree	Strongly Agree	Strongly Agree	1	1	1	1	2	1	1	2	1	1	2	2	1	2	1
14348322	Yes	Male	Argentina	Internal Medicine		Yes	30	Private Clinic/Office	No	Yes	Other		Sociedad Argentina de Diabetes; Asociación Médica Argentina	Insuficiencia cardíaca		50-250 patients		Heard of, know nothing about it	Heard of, know nothing about it	Disagree	0%	0%	0%	0%	0%	Less frequently than annually	0	No	A cardiologist	A cardiologist	Disagree	Disagree	Agree	Agree	1	2	2	2	2	2	1	1	1	2	1	2	2	2	1
14348479	Yes	Male	Argentina	Internal Medicine		Yes	18	Private Clinic/Office	No	No				Amiloidosis|Insuficiencia cardíaca|Insuficiencia cardíaca con fracción de eyección preservada	Up to 5 patients	>250 patients	100-500 patients	Just a little	Just a little	Agree	0%	1% - 10%	0%	1% - 10%	1% - 10%	Annually	4-5	No	A cardiologist	A general practitioner|A family physician|An internal medicine physician|A hematologist	Neutral	Agree	Agree	Strongly Agree	1	1	1	1	1	1	1	1	1	1	1	2	1	2	1
14348885	Yes	Female	Argentina	Internal Medicine		Yes	30	Non-academic, high-complexity Hospital	No	Yes	Other		Sociedad Arg de Diabetes, Soc Arg de Nutrición, Soc Arg de cirugía d Ema obesidad	Amiloidosis|Insuficiencia cardíaca|Insuficiencia cardíaca con fracción de eyección preservada	Up to 5 patients	50-250 patients	>500 patients	Never heard of it	Never heard of it	Strongly Disagree	0%	0%	0%	0%	0%	Less frequently than annually	>10	No	A cardiologist	A cardiologist	Strongly Disagree	Strongly Disagree	Strongly Agree	Neutral	1	2	1	2	1	1	1	2	2	2	2	2	2	2	2
14348986	Yes	Female	Argentina	Internal Medicine		Yes	25	Private Clinic/Office	No	Yes	Other		Ama	Insuficiencia cardíaca		50-250 patients		Just a little	Just a little	Neutral	1% - 10%	1% - 10%	1% - 10%	1% - 10%	1% - 10%	Semi-annually	4-5	No	A cardiologist	A cardiologist	Neutral	Neutral	Neutral	Neutral	1	1	1	1	1	1	1	1	1	1	1	1	1	1	1
14349062	Yes	Male	Argentina	Internal Medicine		Yes	30	Academic Hospital	No	No				Insuficiencia cardíaca con fracción de eyección preservada			100-500 patients	Heard of, know nothing about it	Heard of, know nothing about it	Neutral	0%	0%	0%	0%	0%	Annually	4-5	No	A cardiologist	A general practitioner	Neutral	Neutral	Agree	Agree	1	1	1	1	1	1	1	1	2	1	2	1	2	2	2
14350439	Yes	Female	Argentina	Internal Medicine		Yes	30	Private Clinic/Office	No	Yes	Other		Sociedad Argentina diabetes	Insuficiencia cardíaca con fracción de eyección preservada			Up to 100 patients	Just a little	Just a little	Neutral	1% - 10%	0%	0%	0%	1% - 10%	Less frequently than annually	1-3	No	A cardiologist	An internal medicine physician	Agree	Agree	Agree	Agree	1	1	1	1	2	1	1	1	1	1	2	1	1	2	1
14350532	Yes	Male	Argentina	Internal Medicine		Yes	51	Academic Hospital	No	Yes	Other		Sociedad medicina interna Santa Fe	Insuficiencia cardíaca|Insuficiencia cardíaca con fracción de eyección preservada		Up to 50 patients	Up to 100 patients	Just a little	Just a little	Agree	0%	0%	0%	0%	0%	Semi-annually	4-5	No	An internal medicine physician	A general practitioner	Neutral	Neutral	Agree	Agree	1	2	1	1	2	1	1	2	1	2	2	2	1	2	1
14375612	Yes	Male	Brasil	Cardiology		Yes	29	Private Clinic/Office	No	No				Amiloidosis|Insuficiencia cardíaca|Insuficiencia cardíaca con fracción de eyección preservada	Up to 5 patients	Up to 50 patients	Up to 100 patients	A fair amount	A fair amount	Agree	1% - 10%	1% - 10%	1% - 10%	1% - 10%	0%	Annually	4-5	Yes	A cardiologist	A general practitioner|Un geriatra	Agree	Agree	Agree	Agree	1	2	1	1	1	1	1	2	1	2	1	2	1	2	1
14375613	Yes	Male	Brasil	Cardiology		Yes	11	Academic Hospital	No	No				Amiloidosis|Insuficiencia cardíaca|Insuficiencia cardíaca con fracción de eyección preservada	Up to 5 patients	50-250 patients	100-500 patients	A fair amount	Just a little	Agree	1% - 10%	1% - 10%	1% - 10%	1% - 10%	1% - 10%	Annually	4-5	No	A hematologist	A general practitioner|A family physician	Agree	Agree	Agree	Agree	1	1	1	1	1	1	1	2	1	2	2	1	1	2	1
14375619	Yes	Male	Brasil	Cardiology		Yes	18	Private Clinic/Office	No	No				Amiloidosis|Insuficiencia cardíaca|Insuficiencia cardíaca con fracción de eyección preservada	5-20 patients	>250 patients	100-500 patients	A great deal	A great deal	Strongly Agree	31% - 50%	31% - 50%	31% - 50%	31% - 50%	11% - 30%	Weekly	4-5	Yes	A cardiologist	A general practitioner|A cardiologist|A neurologist	Agree	Strongly Agree	Disagree	Strongly Agree	1	2	2	1	1	2	1	2	1	2	1	2	1	2	1
14375621	Yes	Female	Brasil	Cardiology		Yes	29	Private Clinic/Office	No	No				Amiloidosis|Insuficiencia cardíaca|Insuficiencia cardíaca con fracción de eyección preservada	>20 patients	50-250 patients	Up to 100 patients	Just a little	Just a little	Disagree	1% - 10%	1% - 10%	1% - 10%	1% - 10%	1% - 10%	Weekly	4-5	Yes	A cardiologist	A cardiologist|A neurologist|A hematologist|Un genetista	Agree	Agree	Disagree	Strongly Agree	1	1	1	1	1	1	1	1	1	1	1	2	1	2	1
14375622	Yes	Male	Brasil	Neurology		Yes	11	Academic Hospital	No	No				Amiloidosis	>20 patients			A fair amount	A fair amount	Agree	11% - 30%	11% - 30%	51% - 75%	51% - 75%	11% - 30%	Monthly	4-5	Yes	A cardiologist	A general practitioner|A cardiologist|A neurologist|A hematologist|Un geriatra|Un genetista	Strongly Agree	Agree	Agree	Strongly Agree	1	2	2	2	2	2	1	2	1	1	1	2	1	2	1
14375623	Yes	Male	Brasil	Cardiology		Yes	15	Non-academic, high-complexity Hospital	No	Yes	Sociedade Brasileira de Cardiología|American College of Cardiology (ACC)|European Society of Cardiology (ESC)|Heart Failure Society of America (HFSA)			Amiloidosis|Insuficiencia cardíaca|Insuficiencia cardíaca con fracción de eyección preservada	Up to 5 patients	Up to 50 patients	Up to 100 patients	A great deal	A great deal	Strongly Agree	1% - 10%	1% - 10%	1% - 10%	1% - 10%	1% - 10%	Semi-annually	4-5	No	A cardiologist	A cardiologist|A neurologist|A hematologist|Un genetista	Strongly Agree	Strongly Agree	Strongly Agree	Strongly Agree	1	1	1	1	1	1	1	1	1	1	1	1	1	1	1
14375627	Yes	Male	Brasil	Neurology		Yes	7	Academic Hospital	No	Yes	Academia Brasileira de Neurología|American Neurological Association (ANA)			Amiloidosis	>20 patients			A great deal	A great deal	Strongly Agree	11% - 30%	1% - 10%	51% - 75%	11% - 30%	31% - 50%	Weekly	6-8	Yes	A cardiologist	A general practitioner|An internal medicine physician|A cardiologist|A hematologist|Un geriatra|Un genetista	Strongly Agree	Strongly Agree	Neutral	Strongly Agree	1	2	1	1	1	1	1	1	1	1	1	2	1	1	1
14375633	Yes	Male	Brasil	Cardiology		Yes	11	Academic Hospital	No	No				Insuficiencia cardíaca|Insuficiencia cardíaca con fracción de eyección preservada		50-250 patients	100-500 patients	Just a little	A fair amount	Agree	11% - 30%	11% - 30%	1% - 10%	0%	0%	Monthly	1-3	Yes	An internal medicine physician	A hematologist|Un geriatra|Un genetista	Neutral	Agree	Disagree	Agree	1	1	2	1	2	2	2	1	1	1	1	2	1	2	1
14375657	Yes	Male	Brasil	Cardiology		Yes	13	Private Clinic/Office	No	No				Amiloidosis|Insuficiencia cardíaca|Insuficiencia cardíaca con fracción de eyección preservada	5-20 patients	>250 patients	100-500 patients	A great deal	A great deal	Strongly Agree	11% - 30%	1% - 10%	1% - 10%	1% - 10%	31% - 50%	Monthly	1-3	Yes	A cardiologist	A cardiologist	Strongly Agree	Strongly Agree	Agree	Strongly Agree	1	1	1	1	1	2	1	1	1	1	1	1	1	1	1
14375665	Yes	Female	Brasil	Cardiology		Yes	12	Private Clinic/Office	No	No				Amiloidosis|Insuficiencia cardíaca|Insuficiencia cardíaca con fracción de eyección preservada	5-20 patients	>250 patients	100-500 patients	Just a little	A fair amount	Agree	11% - 30%	1% - 10%	1% - 10%	1% - 10%	1% - 10%	Monthly	1-3	Yes	A cardiologist	A general practitioner	Strongly Agree	Strongly Agree	Strongly Agree	Strongly Agree	1	1	1	1	1	1	1	2	1	1	1	1	1	1	1
14375682	Yes	Male	Brasil	Cardiology		Yes	16	Private Clinic/Office	No	No				Amiloidosis|Insuficiencia cardíaca|Insuficiencia cardíaca con fracción de eyección preservada	Up to 5 patients	50-250 patients	100-500 patients	Just a little	Just a little	Neutral	31% - 50%	31% - 50%	31% - 50%	11% - 30%	11% - 30%	Monthly	4-5	Yes	A neurologist	A cardiologist|A neurologist|A hematologist	Agree	Agree	Neutral	Strongly Agree	1	2	1	1	2	1	1	2	1	1	2	1	1	1	1
14375695	Yes	Female	Brasil	Cardiology		Yes	29	Private Clinic/Office	No	Yes	Sociedade Brasileira de Cardiología|American College of Cardiology (ACC)|European Society of Cardiology (ESC)			Insuficiencia cardíaca|Insuficiencia cardíaca con fracción de eyección preservada		>250 patients	>500 patients	Just a little	Just a little	Neutral	11% - 30%	1% - 10%	1% - 10%	1% - 10%	31% - 50%	Semi-annually	6-8	Yes	A cardiologist	A general practitioner|A family physician	Neutral	Agree	Agree	Agree	1	1	1	1	1	1	1	1	1	1	1	1	1	1	1
14375734	Yes	Male	Brasil	Cardiology		Yes	10	Private Clinic/Office	No	No				Amiloidosis|Insuficiencia cardíaca|Insuficiencia cardíaca con fracción de eyección preservada	Up to 5 patients	>250 patients	100-500 patients	A great deal	A fair amount	Strongly Agree	1% - 10%	1% - 10%	1% - 10%	1% - 10%	1% - 10%	Semi-annually	4-5	Yes	A cardiologist	A neurologist	Strongly Agree	Agree	Disagree	Strongly Agree	1	1	1	1	1	1	1	1	1	1	1	1	1	1	1
14375738	Yes	Male	Brasil	Cardiology		Yes	5	Academic Hospital	No	No				Insuficiencia cardíaca|Insuficiencia cardíaca con fracción de eyección preservada		>250 patients	100-500 patients	A fair amount	A fair amount	Agree	1% - 10%	1% - 10%	1% - 10%	0%	1% - 10%	Semi-annually	1-3	Yes	A cardiologist	A general practitioner|A family physician|An internal medicine physician|A cardiologist|Un genetista	Agree	Agree	Disagree	Agree	1	2	1	1	1	1	1	2	2	2	2	1	2	2	2
14375744	Yes	Male	Brasil	Cardiology		Yes	20	Academic Hospital	No	No				Amiloidosis|Insuficiencia cardíaca|Insuficiencia cardíaca con fracción de eyección preservada	5-20 patients	>250 patients	100-500 patients	A fair amount	A fair amount	Agree	1% - 10%	1% - 10%	1% - 10%	1% - 10%	1% - 10%	Monthly	4-5	Yes	A neurologist	A general practitioner	Agree	Agree	Agree	Agree	1	2	1	1	2	2	2	2	1	2	1	2	2	2	1
14375749	Yes	Female	Brasil	Cardiology		Yes	10	Academic Hospital	No	Yes	Other	Sociedade Brasileira de Cardiología		Insuficiencia cardíaca		>250 patients		A fair amount	Just a little	Agree	1% - 10%	1% - 10%	1% - 10%	1% - 10%	1% - 10%	Monthly	>10	Yes	A hematologist	A cardiologist|A hematologist	Disagree	Strongly Agree	Disagree	Strongly Agree	1	1	1	1	2	2	1	1	1	1	1	1	1	2	1
14375756	Yes	Male	Brasil	Cardiology		Yes	6	Non-academic, high-complexity Hospital	No	No				Amiloidosis|Insuficiencia cardíaca|Insuficiencia cardíaca con fracción de eyección preservada	Up to 5 patients	50-250 patients	100-500 patients	A fair amount	A great deal	Strongly Agree	1% - 10%	1% - 10%	0%	1% - 10%	1% - 10%	Monthly	>10	Yes	A cardiologist	A cardiologist|A neurologist	Strongly Agree	Strongly Agree	Agree	Agree	2	2	1	2	2	2	2	2	1	2	1	2	1	2	1
14375768	Yes	Male	Brasil	Cardiology		Yes	33	Private Clinic/Office	No	No				Amiloidosis|Insuficiencia cardíaca|Insuficiencia cardíaca con fracción de eyección preservada	Up to 5 patients	>250 patients	100-500 patients	A fair amount	A fair amount	Agree	1% - 10%	1% - 10%	1% - 10%	1% - 10%	1% - 10%	Semi-annually	1-3	Yes	A cardiologist	A cardiologist|A neurologist|A hematologist	Neutral	Agree	Agree	Strongly Agree	1	1	1	1	2	1	2	2	1	1	1	2	1	2	1
14375785	Yes	Female	Brasil	Cardiology		Yes	9	Private Clinic/Office	No	No				Amiloidosis|Insuficiencia cardíaca|Insuficiencia cardíaca con fracción de eyección preservada	Up to 5 patients	Up to 50 patients	Up to 100 patients	A fair amount	A fair amount	Agree	76% - 100%	0%	0%	1% - 10%	0%	Semi-annually	4-5	Yes	A cardiologist	A cardiologist|A neurologist	Disagree	Agree	Agree	Agree	1	2	1	1	1	1	2	2	1	2	1	2	1	2	1
14375802	Yes	Male	Brasil	Neurology		Yes	18	Non-academic, high-complexity Hospital	No	No				Amiloidosis|Insuficiencia cardíaca	Up to 5 patients	Up to 50 patients		Just a little	Just a little	Agree	11% - 30%	1% - 10%	11% - 30%	11% - 30%	11% - 30%	Annually	6-8	Yes	A cardiologist	A cardiologist|A hematologist	Disagree	Neutral	Disagree	Agree	1	2	2	1	2	2	2	2	2	2	2	2	2	2	2
14375805	Yes	Male	Brasil	Cardiology		Yes	11	Private Clinic/Office	No	No				Insuficiencia cardíaca|Insuficiencia cardíaca con fracción de eyección preservada		50-250 patients	Up to 100 patients	Never heard of it	Never heard of it	Strongly Disagree	0%	0%	0%	0%	0%	Less frequently than annually	0	No	I am unsure	A general practitioner	Strongly Disagree	Strongly Disagree	Strongly Agree	Neutral	1	2	1	2	2	2	2	2	2	2	2	2	2	2	2
14375826	Yes	Female	Brasil	Internal Medicine		Yes	30	Private Clinic/Office	No	No				Insuficiencia cardíaca		Up to 50 patients		Heard of, know nothing about it	Heard of, know nothing about it	Disagree	0%	0%	0%	1% - 10%	0%	Less frequently than annually	4-5	No	A cardiologist	A general practitioner|A family physician	Neutral	Neutral	Agree	Strongly Agree	2	1	1	1	2	2	1	2	1	2	1	2	1	2	1
14375841	Yes	Male	Brasil	Internal Medicine		Yes	23	Non-academic, high-complexity Hospital	No	No				Amiloidosis|Insuficiencia cardíaca|Insuficiencia cardíaca con fracción de eyección preservada	>20 patients	>250 patients	>500 patients	A fair amount	A great deal	Strongly Agree	31% - 50%	51% - 75%	11% - 30%	11% - 30%	31% - 50%	Weekly	4-5	Yes	A cardiologist	An internal medicine physician	Agree	Strongly Agree	Agree	Strongly Agree	1	1	1	1	2	2	1	1	2	1	1	2	2	2	1
14375851	Yes	Male	Brasil	Cardiology		Yes	30	Private Clinic/Office	No	No				Amiloidosis|Insuficiencia cardíaca|Insuficiencia cardíaca con fracción de eyección preservada	Up to 5 patients	Up to 50 patients	Up to 100 patients	A fair amount	A fair amount	Agree	1% - 10%	0%	0%	1% - 10%	1% - 10%	Monthly	4-5	Yes	A cardiologist	A general practitioner|An internal medicine physician|A neurologist	Disagree	Agree	Agree	Strongly Agree	1	1	1	1	1	1	1	1	1	1	1	1	1	1	1
14375869	Yes	Male	Brasil	Cardiology		Yes	18	Academic Hospital	No	No				Amiloidosis|Insuficiencia cardíaca|Insuficiencia cardíaca con fracción de eyección preservada	>20 patients	>250 patients	>500 patients	A great deal	A great deal	Strongly Agree	51% - 75%	51% - 75%	31% - 50%	31% - 50%	31% - 50%	Weekly	4-5	Yes	An internal medicine physician	A general practitioner	Agree	Strongly Agree	Agree	Strongly Agree	1	1	1	1	2	1	1	1	1	1	1	1	1	1	1
14375893	Yes	Female	Brasil	Cardiology		Yes	23	Academic Hospital	No	No				Amiloidosis|Insuficiencia cardíaca|Insuficiencia cardíaca con fracción de eyección preservada	Up to 5 patients	>250 patients	100-500 patients	Heard of, know nothing about it	Heard of, know nothing about it	Strongly Disagree	1% - 10%	0%	1% - 10%	1% - 10%	1% - 10%	Less frequently than annually	6-8	No	A cardiologist	A neurologist	Strongly Disagree	Strongly Disagree	Agree	Agree	1	1	1	1	2	1	1	1	1	1	1	1	1	1	1
14375905	Yes	Male	Brasil	Cardiology		Yes	23	Private Clinic/Office	No	No				Insuficiencia cardíaca|Insuficiencia cardíaca con fracción de eyección preservada		>250 patients	100-500 patients	Heard of, know nothing about it	Heard of, know nothing about it	Neutral	0%	0%	0%	0%	0%	Semi-annually	1-3	No	A cardiologist	A general practitioner|A family physician	Strongly Disagree	Agree	Agree	Agree	1	2	1	1	1	1	2	2	1	2	2	1	2	2	1
14375911	Yes	Male	Brasil	Cardiology		Yes	15	Academic Hospital	No	No				Amiloidosis|Insuficiencia cardíaca|Insuficiencia cardíaca con fracción de eyección preservada	Up to 5 patients	>250 patients	100-500 patients	A fair amount	Just a little	Disagree	1% - 10%	1% - 10%	1% - 10%	1% - 10%	1% - 10%	Annually	1-3	Yes	A cardiologist	A hematologist	Agree	Disagree	Disagree	Agree	1	1	1	1	2	1	1	1	1	1	1	1	1	1	1
14375919	Yes	Male	Brasil	Cardiology		Yes	20	Private Clinic/Office	No	No				Insuficiencia cardíaca|Insuficiencia cardíaca con fracción de eyección preservada		50-250 patients	100-500 patients	Just a little	Just a little	Neutral	1% - 10%	1% - 10%	1% - 10%	0%	0%	Semi-annually	4-5	Yes	A cardiologist	A general practitioner	Neutral	Neutral	Agree	Strongly Agree	1	1	1	1	2	1	1	2	1	1	2	1	2	2	2
14375938	Yes	Male	Brasil	Neurology		Yes	35	Private Clinic/Office	No	No				Amiloidosis|Insuficiencia cardíaca|Insuficiencia cardíaca con fracción de eyección preservada	>20 patients	50-250 patients	100-500 patients	A fair amount	A fair amount	Agree	1% - 10%	11% - 30%	1% - 10%	11% - 30%	11% - 30%	Weekly	4-5	Yes	A family physician	A general practitioner|A family physician|A cardiologist|Un geriatra|Un genetista	Agree	Agree	Agree	Agree	1	1	1	1	1	1	1	1	1	1	1	1	1	1	1
14375985	Yes	Male	Brasil	Cardiology		Yes	8	Academic Hospital	No	No				Amiloidosis|Insuficiencia cardíaca|Insuficiencia cardíaca con fracción de eyección preservada	Up to 5 patients	>250 patients	Up to 100 patients	Just a little	Heard of, know nothing about it	Neutral	0%	0%	0%	0%	0%	Monthly	4-5	Yes	A cardiologist	A general practitioner|A cardiologist|A hematologist	Neutral	Agree	Agree	Strongly Agree	1	1	1	1	2	1	1	2	1	1	2	2	1	1	1
14376048	Yes	Male	Brasil	Neurology		Yes	34	Private Clinic/Office	No	No				Amiloidosis	5-20 patients			A fair amount	A fair amount	Neutral	1% - 10%	1% - 10%	1% - 10%	1% - 10%	1% - 10%	Monthly	6-8	Yes	A neurologist	A cardiologist	Neutral	Neutral	Neutral	Agree	1	1	1	1	2	1	1	1	2	1	1	2	2	1	2
14376069	Yes	Male	Brasil	Cardiology		Yes	12	Academic Hospital	No	No				Amiloidosis|Insuficiencia cardíaca|Insuficiencia cardíaca con fracción de eyección preservada	Up to 5 patients	>250 patients	100-500 patients	Heard of, know nothing about it	Just a little	Agree	1% - 10%	1% - 10%	1% - 10%	1% - 10%	1% - 10%	Semi-annually	1-3	Yes	A cardiologist	A general practitioner|A family physician|Un geriatra	Agree	Agree	Agree	Strongly Agree	1	1	1	1	1	2	2	1	1	1	1	2	1	2	1
14376097	Yes	Male	Brasil	Cardiology		Yes	13	Academic Hospital	No	No				Amiloidosis|Insuficiencia cardíaca|Insuficiencia cardíaca con fracción de eyección preservada	5-20 patients	50-250 patients	100-500 patients	A fair amount	A fair amount	Agree	76% - 100%	31% - 50%	31% - 50%	11% - 30%	0%	Monthly	1-3	Yes	A cardiologist	A cardiologist	Disagree	Agree	Neutral	Agree	1	2	1	2	1	2	1	2	1	2	1	2	1	2	1
14376121	Yes	Male	Brasil	Internal Medicine		Yes	11	Private Clinic/Office	No	No				Insuficiencia cardíaca|Insuficiencia cardíaca con fracción de eyección preservada		Up to 50 patients	Up to 100 patients	Heard of, know nothing about it	Heard of, know nothing about it	Neutral	1% - 10%	0%	1% - 10%	1% - 10%	0%	Less frequently than annually	4-5	No	A cardiologist	A general practitioner	Neutral	Neutral	Neutral	Agree	1	1	1	1	2	1	1	1	1	2	2	1	1	2	1
14376146	Yes	Female	Brasil	Cardiology		Yes	15	Academic Hospital	No	No				Amiloidosis|Insuficiencia cardíaca|Insuficiencia cardíaca con fracción de eyección preservada	Up to 5 patients	50-250 patients	100-500 patients	A great deal	A great deal	Agree	11% - 30%	0%	1% - 10%	11% - 30%	0%	Semi-annually	6-8	Yes	A cardiologist	A neurologist|A hematologist	Neutral	Strongly Agree	Agree	Strongly Agree	1	2	1	1	1	1	1	2	1	1	1	1	1	2	1
14376167	Yes	Female	Brasil	Cardiology		Yes	15	Academic Hospital	No	No				Amiloidosis|Insuficiencia cardíaca|Insuficiencia cardíaca con fracción de eyección preservada	>20 patients	>250 patients	>500 patients	A great deal	A great deal	Strongly Agree	51% - 75%	11% - 30%	31% - 50%	31% - 50%	1% - 10%	Monthly	4-5	Yes	A cardiologist	A general practitioner|A neurologist|Un geriatra	Agree	Strongly Agree	Agree	Strongly Agree	1	1	1	1	2	2	2	2	1	2	1	2	1	2	1
14376170	Yes	Male	Brasil	Cardiology		Yes	13	Private Clinic/Office	No	No				Amiloidosis|Insuficiencia cardíaca|Insuficiencia cardíaca con fracción de eyección preservada	Up to 5 patients	Up to 50 patients	Up to 100 patients	A fair amount	Just a little	Agree	1% - 10%	1% - 10%	0%	1% - 10%	1% - 10%	Semi-annually	1-3	Yes	A cardiologist	A general practitioner	Agree	Agree	Agree	Strongly Agree	1	1	1	1	2	1	1	1	1	1	1	1	1	1	1
14376198	Yes	Male	Brasil	Cardiology		Yes	12	Private Clinic/Office	No	Yes	Sociedade Brasileira de Cardiología			Amiloidosis|Insuficiencia cardíaca|Insuficiencia cardíaca con fracción de eyección preservada	Up to 5 patients	>250 patients	100-500 patients	A fair amount	A fair amount	Neutral	31% - 50%	11% - 30%	1% - 10%	31% - 50%	11% - 30%	Monthly	4-5	Yes	A cardiologist	A cardiologist	Neutral	Agree	Neutral	Agree	1	2	1	1	1	1	1	2	1	2	1	2	1	2	1
14376202	Yes	Male	Brasil	Neurology		Yes	12	Non-academic, high-complexity Hospital	No	No				Amiloidosis	Up to 5 patients			A fair amount	Just a little	Agree	51% - 75%	1% - 10%	51% - 75%	51% - 75%	11% - 30%	Monthly	1-3	Yes	A cardiologist	A cardiologist	Agree	Agree	Agree	Strongly Agree	1	2	1	1	1	1	1	1	1	2	2	2	1	2	1
14376221	Yes	Female	Brasil	Cardiology		Yes	13	Private Clinic/Office	No	No				Amiloidosis|Insuficiencia cardíaca|Insuficiencia cardíaca con fracción de eyección preservada	Up to 5 patients	50-250 patients	100-500 patients	Just a little	Just a little	Neutral	1% - 10%	0%	0%	0%	1% - 10%	Semi-annually	4-5	Yes	A cardiologist	A general practitioner	Neutral	Neutral	Agree	Strongly Agree	1	2	1	1	1	1	1	1	1	1	1	1	1	1	1
14376253	Yes	Female	Brasil	Cardiology		Yes	22	Private Clinic/Office	No	No				Insuficiencia cardíaca|Insuficiencia cardíaca con fracción de eyección preservada		>250 patients	Up to 100 patients	A fair amount	A fair amount	Agree	1% - 10%	1% - 10%	1% - 10%	1% - 10%	0%	Less frequently than annually	4-5	No	A cardiologist	A cardiologist	Agree	Agree	Agree	Strongly Agree	1	2	1	2	2	1	1	2	1	2	2	2	1	2	1
14376276	Yes	Male	Brasil	Cardiology		Yes	23	Academic Hospital	No	No				Insuficiencia cardíaca|Insuficiencia cardíaca con fracción de eyección preservada		>250 patients	>500 patients	A fair amount	A fair amount	Agree	0%	0%	0%	1% - 10%	0%	Less frequently than annually	4-5	No	I am unsure	A cardiologist	Neutral	Neutral	Agree	Agree	1	2	1	2	2	2	2	2	1	2	2	2	2	2	2
14376280	Yes	Male	Brasil	Neurology		Yes	20	Private Clinic/Office	No	No				Amiloidosis	Up to 5 patients			A great deal	A fair amount	Strongly Agree	51% - 75%	76% - 100%	31% - 50%	76% - 100%	31% - 50%	Monthly	>10	Yes	A cardiologist	A cardiologist|A neurologist|Un genetista	Strongly Agree	Strongly Agree	Strongly Agree	Strongly Agree	1	2	2	1	2	2	1	2	2	2	1	2	2	2	1
14376301	Yes	Male	Brasil	Cardiology		Yes	18	Academic Hospital	No	No				Amiloidosis|Insuficiencia cardíaca|Insuficiencia cardíaca con fracción de eyección preservada	Up to 5 patients	50-250 patients	>500 patients	A fair amount	A fair amount	Agree	11% - 30%	1% - 10%	11% - 30%	11% - 30%	31% - 50%	Monthly	4-5	Yes	A cardiologist	A family physician|A cardiologist|A neurologist|Un geriatra	Agree	Strongly Agree	Strongly Agree	Agree	1	2	2	2	1	2	1	1	1	2	1	2	1	2	1
14376357	Yes	Female	Brasil	Neurology		Yes	17	Private Clinic/Office	No	No				Amiloidosis|Insuficiencia cardíaca|Insuficiencia cardíaca con fracción de eyección preservada	5-20 patients	>250 patients	100-500 patients	Heard of, know nothing about it	Just a little	Neutral	1% - 10%	1% - 10%	1% - 10%	11% - 30%	1% - 10%	Monthly	4-5	Yes	An internal medicine physician	An internal medicine physician	Agree	Agree	Agree	Agree	2	1	1	1	1	1	2	2	2	2	2	2	2	2	1
14376432	Yes	Male	Brasil	Internal Medicine		Yes	12	Low complexity Hospital	No	No				Insuficiencia cardíaca|Insuficiencia cardíaca con fracción de eyección preservada		Up to 50 patients	Up to 100 patients	Just a little	Just a little	Agree	31% - 50%	31% - 50%	31% - 50%	11% - 30%	31% - 50%	Annually	1-3	No	A cardiologist	A cardiologist	Agree	Agree	Agree	Strongly Agree	1	1	1	1	1	1	1	1	1	2	2	2	1	1	2
14376460	Yes	Male	Brasil	Cardiology		Yes	5	Private Clinic/Office	No	No				Insuficiencia cardíaca|Insuficiencia cardíaca con fracción de eyección preservada		Up to 50 patients	Up to 100 patients	Heard of, know nothing about it	Heard of, know nothing about it	Disagree	0%	0%	0%	0%	0%	Less frequently than annually	6-8	No	A cardiologist	A general practitioner|An internal medicine physician|A cardiologist|Un geriatra	Disagree	Strongly Agree	Agree	Agree	1	2	1	1	2	2	1	2	1	1	2	2	1	2	1
14376473	Yes	Female	Brasil	Internal Medicine		Yes	10	Private Clinic/Office	No	No				Insuficiencia cardíaca		Up to 50 patients		Heard of, know nothing about it	Heard of, know nothing about it	Strongly Disagree	0%	0%	0%	0%	0%	Less frequently than annually	0	No	A cardiologist	A cardiologist	Agree	Agree	Disagree	Strongly Agree	1	1	1	1	1	2	1	2	2	1	1	2	1	1	1
14376477	Yes	Male	Brasil	Cardiology		Yes	18	Private Clinic/Office	No	No				Amiloidosis|Insuficiencia cardíaca|Insuficiencia cardíaca con fracción de eyección preservada	Up to 5 patients	>250 patients	Up to 100 patients	Just a little	Just a little	Neutral	1% - 10%	1% - 10%	0%	0%	0%	Annually	1-3	Yes	An internal medicine physician	A general practitioner	Agree	Agree	Agree	Agree	1	1	1	1	2	1	2	1	2	1	2	1	2	2	1
14376504	Yes	Male	Brasil	Cardiology		Yes	29	Private Clinic/Office	No	No				Insuficiencia cardíaca|Insuficiencia cardíaca con fracción de eyección preservada		Up to 50 patients	Up to 100 patients	Just a little	Just a little	Neutral	1% - 10%	1% - 10%	1% - 10%	1% - 10%	1% - 10%	Annually	4-5	No	A cardiologist	A general practitioner|A family physician	Neutral	Agree	Agree	Agree	1	1	1	1	2	1	2	1	1	1	2	2	1	2	1
14376945	Yes	Male	Brasil	Internal Medicine		Yes	16	Private Clinic/Office	No	No				Amiloidosis|Insuficiencia cardíaca|Insuficiencia cardíaca con fracción de eyección preservada	5-20 patients	50-250 patients	100-500 patients	A fair amount	A fair amount	Agree	1% - 10%	1% - 10%	1% - 10%	1% - 10%	1% - 10%	Annually	9-10	Yes	A cardiologist	A family physician	Agree	Agree	Agree	Agree	1	1	1	1	1	1	1	1	1	1	1	1	1	1	1
14377032	Yes	Male	Brasil	Cardiology		Yes	18	Private Clinic/Office	No	No				Insuficiencia cardíaca|Insuficiencia cardíaca con fracción de eyección preservada		50-250 patients	100-500 patients	Just a little	Just a little	Neutral	0%	0%	0%	0%	0%	Monthly	4-5	No	A hematologist	A hematologist	Neutral	Neutral	Agree	Agree	1	2	1	2	2	1	2	2	1	1	1	2	1	2	1
14377090	Yes	Female	Brasil	Cardiology		Yes	13	Private Clinic/Office	No	No				Amiloidosis|Insuficiencia cardíaca|Insuficiencia cardíaca con fracción de eyección preservada	5-20 patients	50-250 patients	100-500 patients	Just a little	Just a little	Agree	1% - 10%	1% - 10%	1% - 10%	1% - 10%	0%	Monthly	>10	Yes	A cardiologist	A general practitioner|Un genetista	Neutral	Agree	Agree	Agree	1	1	1	1	1	1	2	2	2	2	1	1	2	2	1
14377146	Yes	Female	Brasil	Cardiology		Yes	43	Private Clinic/Office	No	No				Amiloidosis|Insuficiencia cardíaca|Insuficiencia cardíaca con fracción de eyección preservada	Up to 5 patients	50-250 patients	100-500 patients	Just a little	Just a little	Disagree	0%	0%	0%	0%	0%	Annually	1-3	No	A cardiologist	A general practitioner	Agree	Agree	Agree	Strongly Agree	1	1	1	1	1	1	1	1	1	1	1	1	1	1	1
14377227	Yes	Male	Brasil	Cardiology		Yes	18	Private Clinic/Office	No	No				Amiloidosis|Insuficiencia cardíaca|Insuficiencia cardíaca con fracción de eyección preservada	Up to 5 patients	50-250 patients	100-500 patients	A fair amount	A fair amount	Agree	76% - 100%	76% - 100%	0%	0%	0%	Semi-annually	1-3	Yes	A cardiologist	A general practitioner	Neutral	Strongly Agree	Strongly Agree	Strongly Agree	2	2	2	2	2	2	2	2	1	2	2	2	2	2	1
14377249	Yes	Male	Brasil	Cardiology		Yes	20	Private Clinic/Office	No	No				Amiloidosis|Insuficiencia cardíaca|Insuficiencia cardíaca con fracción de eyección preservada	Up to 5 patients	50-250 patients	100-500 patients	A fair amount	A fair amount	Agree	76% - 100%	51% - 75%	11% - 30%	31% - 50%	11% - 30%	Monthly	6-8	Yes	A cardiologist	A general practitioner|An internal medicine physician|A neurologist|A hematologist|Un geriatra	Agree	Strongly Agree	Agree	Strongly Agree	1	2	1	1	1	1	1	2	1	1	1	2	1	1	1
14377251	Yes	Female	Brasil	Neurology		Yes	10	Academic Hospital	No	No				Amiloidosis	Up to 5 patients			Never heard of it	Never heard of it	Strongly Disagree	0%	0%	0%	11% - 30%	11% - 30%	Less frequently than annually	0	No	A cardiologist	A cardiologist	Strongly Disagree	Strongly Disagree	Strongly Disagree	Strongly Disagree	1	2	1	1	2	2	1	2	1	1	2	2	1	2	1
14377289	Yes	Female	Brasil	Cardiology		Yes	26	Private Clinic/Office	No	No				Amiloidosis|Insuficiencia cardíaca|Insuficiencia cardíaca con fracción de eyección preservada	Up to 5 patients	50-250 patients	100-500 patients	A fair amount	A fair amount	Strongly Agree	1% - 10%	31% - 50%	11% - 30%	31% - 50%	1% - 10%	Monthly	6-8	Yes	A cardiologist	An internal medicine physician|A cardiologist|A neurologist|A hematologist	Agree	Strongly Agree	Disagree	Agree	1	1	1	1	2	1	2	2	1	1	2	1	2	2	1
14377344	Yes	Male	Brasil	Internal Medicine		Yes	6	Private Clinic/Office	No	No				Amiloidosis|Insuficiencia cardíaca con fracción de eyección preservada	Up to 5 patients		Up to 100 patients	Just a little	Just a little	Neutral	1% - 10%	1% - 10%	1% - 10%	1% - 10%	1% - 10%	Annually	4-5	Yes	A cardiologist	A general practitioner|A family physician|Un geriatra	Agree	Agree	Agree	Agree	1	1	1	1	1	1	1	1	1	1	1	1	1	1	1
14377373	Yes	Male	Brasil	Cardiology		Yes	20	Non-academic, high-complexity Hospital	No	No				Amiloidosis|Insuficiencia cardíaca|Insuficiencia cardíaca con fracción de eyección preservada	Up to 5 patients	50-250 patients	Up to 100 patients	A fair amount	A fair amount	Agree	31% - 50%	11% - 30%	1% - 10%	11% - 30%	1% - 10%	Monthly	1-3	Yes	A cardiologist	A general practitioner|A neurologist|A hematologist|Un geriatra	Agree	Agree	Agree	Strongly Agree	1	2	1	2	1	2	2	2	1	1	1	2	1	2	1
14377425	Yes	Male	Brasil	Cardiology		Yes	19	Private Clinic/Office	No	No				Insuficiencia cardíaca|Insuficiencia cardíaca con fracción de eyección preservada		>250 patients	100-500 patients	A fair amount	A fair amount	Agree	0%	0%	0%	0%	0%	Annually	0	No	A family physician	A general practitioner|A family physician|Un geriatra	Neutral	Agree	Agree	Agree	1	1	1	1	1	1	1	2	1	1	2	2	1	2	1
14377427	Yes	Male	Brasil	Cardiology		Yes	20	Non-academic, high-complexity Hospital	No	No				Amiloidosis|Insuficiencia cardíaca|Insuficiencia cardíaca con fracción de eyección preservada	Up to 5 patients	50-250 patients	Up to 100 patients	Heard of, know nothing about it	Heard of, know nothing about it	Disagree	1% - 10%	0%	1% - 10%	1% - 10%	0%	Annually	1-3	Yes	A cardiologist	A cardiologist	Agree	Agree	Strongly Agree	Strongly Agree	1	1	1	1	2	2	2	2	1	1	1	2	1	2	1
14377519	Yes	Male	Brasil	Cardiology		Yes	17	Private Clinic/Office	No	No				Amiloidosis|Insuficiencia cardíaca|Insuficiencia cardíaca con fracción de eyección preservada	5-20 patients	50-250 patients	Up to 100 patients	A great deal	A great deal	Agree	31% - 50%	31% - 50%	11% - 30%	1% - 10%	11% - 30%	Semi-annually	1-3	Yes	A cardiologist	A general practitioner|An internal medicine physician|Un geriatra	Agree	Agree	Agree	Strongly Agree	1	2	1	1	1	1	1	1	1	1	1	1	1	1	1
14377557	Yes	Female	Brasil	Neurology		Yes	9	Private Clinic/Office	No	No				Amiloidosis|Insuficiencia cardíaca|Insuficiencia cardíaca con fracción de eyección preservada	>20 patients	>250 patients	>500 patients	A great deal	A great deal	Agree	11% - 30%	11% - 30%	11% - 30%	1% - 10%	11% - 30%	Weekly	4-5	Yes	A neurologist	A general practitioner|A family physician|An internal medicine physician|A cardiologist|A hematologist|Un geriatra|Un genetista	Strongly Agree	Strongly Agree	Agree	Strongly Agree	1	1	1	1	2	1	1	2	1	1	1	2	1	1	1
14377591	Yes	Male	Brasil	Neurology		Yes	22	Academic Hospital	No	Yes	Academia Brasileira de Neurología			Amiloidosis	Up to 5 patients			A fair amount	Just a little	Agree	11% - 30%	1% - 10%	1% - 10%	31% - 50%	1% - 10%	Less frequently than annually	6-8	No	A cardiologist	A cardiologist	Agree	Agree	Strongly Agree	Strongly Agree	1	2	1	1	1	2	1	1	1	2	1	2	1	2	1
14377853	Yes	Male	Brasil	Neurology		Yes	13	Academic Hospital	No	No				Amiloidosis|Insuficiencia cardíaca|Insuficiencia cardíaca con fracción de eyección preservada	>20 patients	>250 patients	>500 patients	A fair amount	A great deal	Strongly Agree	11% - 30%	51% - 75%	1% - 10%	51% - 75%	0%	Weekly	4-5	Yes	A cardiologist	A cardiologist|A neurologist|A hematologist|Un genetista	Strongly Agree	Strongly Agree	Neutral	Agree	1	2	1	1	1	1	1	1	1	1	1	1	2	2	1
14377888	Yes	Male	Brasil	Cardiology		Yes	11	Academic Hospital	No	No				Amiloidosis|Insuficiencia cardíaca|Insuficiencia cardíaca con fracción de eyección preservada	Up to 5 patients	50-250 patients	Up to 100 patients	A fair amount	A fair amount	Agree	31% - 50%	0%	76% - 100%	11% - 30%	11% - 30%	Weekly	4-5	Yes	A cardiologist	A cardiologist	Neutral	Strongly Agree	Agree	Strongly Agree	1	2	1	2	1	1	1	2	1	2	1	2	1	2	1
14377980	Yes	Male	Brasil	Cardiology		Yes	25	Private Clinic/Office	No	No				Amiloidosis|Insuficiencia cardíaca|Insuficiencia cardíaca con fracción de eyección preservada	Up to 5 patients	50-250 patients	Up to 100 patients	A fair amount	A fair amount	Agree	76% - 100%	0%	0%	0%	0%	Semi-annually	1-3	No	A cardiologist	A general practitioner|An internal medicine physician|A neurologist|A hematologist|Un geriatra|Un genetista	Strongly Agree	Agree	Strongly Agree	Strongly Agree	1	2	1	2	2	1	1	2	1	1	1	2	2	1	1
14378063	Yes	Female	Brasil	Cardiology		Yes	6	Non-academic, high-complexity Hospital	No	No				Insuficiencia cardíaca|Insuficiencia cardíaca con fracción de eyección preservada		Up to 50 patients	Up to 100 patients	Just a little	Just a little	Agree	0%	0%	0%	0%	0%	Annually	6-8	No	A cardiologist	An internal medicine physician|A hematologist	Agree	Agree	Neutral	Strongly Agree	1	1	1	1	1	1	1	2	1	1	1	2	1	1	1
14378180	Yes	Male	Brasil	Cardiology		Yes	20	Private Clinic/Office	No	No				Amiloidosis|Insuficiencia cardíaca|Insuficiencia cardíaca con fracción de eyección preservada	Up to 5 patients	50-250 patients	100-500 patients	A fair amount	A fair amount	Agree	0%	0%	0%	0%	0%	Annually	1-3	No	A cardiologist	A general practitioner|A family physician|An internal medicine physician|Un geriatra	Agree	Agree	Agree	Strongly Agree	1	2	1	1	2	1	1	1	1	1	2	1	1	1	1
14378242	Yes	Female	Brasil	Internal Medicine		Yes	28	Private Clinic/Office	No	No				Amiloidosis|Insuficiencia cardíaca	5-20 patients	50-250 patients		A fair amount	A fair amount	Agree	1% - 10%	1% - 10%	11% - 30%	11% - 30%	0%	Monthly	4-5	Yes	A cardiologist	A cardiologist|A hematologist	Agree	Agree	Disagree	Agree	1	2	1	1	2	1	1	2	1	2	1	2	1	2	1
14378280	Yes	Male	Brasil	Cardiology		Yes	7	Private Clinic/Office	No	No				Amiloidosis|Insuficiencia cardíaca|Insuficiencia cardíaca con fracción de eyección preservada	Up to 5 patients	50-250 patients	100-500 patients	Just a little	Just a little	Neutral	1% - 10%	1% - 10%	1% - 10%	1% - 10%	1% - 10%	Annually	4-5	Yes	A cardiologist	A general practitioner	Agree	Agree	Neutral	Agree	1	1	1	1	1	1	1	1	1	1	1	1	1	1	1
14378304	Yes	Female	Brasil	Internal Medicine		Yes	18	Private Clinic/Office	No	No				Amiloidosis|Insuficiencia cardíaca|Insuficiencia cardíaca con fracción de eyección preservada	>20 patients	>250 patients	>500 patients	A great deal	A great deal	Strongly Agree	11% - 30%	11% - 30%	11% - 30%	11% - 30%	11% - 30%	Monthly	1-3	Yes	A cardiologist	A general practitioner|A family physician|An internal medicine physician	Strongly Agree	Strongly Agree	Neutral	Agree	1	1	1	1	1	1	1	1	1	1	1	2	1	2	1
14378538	Yes	Male	Brasil	Cardiology		Yes	8	Non-academic, high-complexity Hospital	No	No				Amiloidosis|Insuficiencia cardíaca|Insuficiencia cardíaca con fracción de eyección preservada	Up to 5 patients	Up to 50 patients	Up to 100 patients	Just a little	Just a little	Neutral	11% - 30%	1% - 10%	11% - 30%	0%	1% - 10%	Semi-annually	1-3	Yes	A cardiologist	A general practitioner	Neutral	Agree	Agree	Agree	1	2	1	1	2	2	1	2	2	2	2	1	2	2	2
14378864	Yes	Male	Brasil	Cardiology		Yes	23	Private Clinic/Office	No	No				Amiloidosis|Insuficiencia cardíaca|Insuficiencia cardíaca con fracción de eyección preservada	5-20 patients	>250 patients	Up to 100 patients	A fair amount	A fair amount	Agree	11% - 30%	31% - 50%	31% - 50%	1% - 10%	1% - 10%	Monthly	4-5	Yes	A cardiologist	A general practitioner|A family physician|An internal medicine physician|Un geriatra	Agree	Agree	Disagree	Agree	1	2	1	2	2	1	1	2	1	1	1	2	1	2	1
14378957	Yes	Male	Brasil	Cardiology		Yes	23	Private Clinic/Office	No	No				Amiloidosis|Insuficiencia cardíaca|Insuficiencia cardíaca con fracción de eyección preservada	Up to 5 patients	50-250 patients	Up to 100 patients	Just a little	Just a little	Agree	1% - 10%	1% - 10%	1% - 10%	1% - 10%	1% - 10%	Annually	>10	No	A cardiologist	A cardiologist|A neurologist|A hematologist|Un genetista	Agree	Agree	Agree	Agree	1	2	1	1	2	1	2	1	1	1	1	2	1	2	1
14379101	Yes	Male	Brasil	Cardiology		Yes	16	Non-academic, high-complexity Hospital	No	No				Amiloidosis|Insuficiencia cardíaca|Insuficiencia cardíaca con fracción de eyección preservada	>20 patients	50-250 patients	100-500 patients	A fair amount	A fair amount	Agree	31% - 50%	31% - 50%	31% - 50%	31% - 50%	31% - 50%	Monthly	>10	Yes	A hematologist	A hematologist	Agree	Agree	Agree	Agree	1	1	1	1	1	1	1	1	1	1	1	1	1	1	1
14379120	Yes	Male	Brasil	Cardiology		Yes	35	Private Clinic/Office	No	No				Amiloidosis|Insuficiencia cardíaca|Insuficiencia cardíaca con fracción de eyección preservada	5-20 patients	>250 patients	Up to 100 patients	A fair amount	A fair amount	Agree	1% - 10%	51% - 75%	11% - 30%	1% - 10%	1% - 10%	Monthly	1-3	Yes	A hematologist	An internal medicine physician	Agree	Agree	Neutral	Agree	1	2	1	1	2	1	1	2	1	1	1	2	1	2	1
14379158	Yes	Female	Brasil	Internal Medicine		Yes	15	Private Clinic/Office	No	No				Amiloidosis|Insuficiencia cardíaca|Insuficiencia cardíaca con fracción de eyección preservada	Up to 5 patients	Up to 50 patients	Up to 100 patients	Heard of, know nothing about it	Heard of, know nothing about it	Agree	1% - 10%	1% - 10%	1% - 10%	1% - 10%	1% - 10%	Annually	1-3	Yes	A cardiologist	A family physician	Agree	Agree	Disagree	Strongly Agree	1	1	1	1	1	1	1	1	1	1	1	1	1	1	1
14379166	Yes	Female	Brasil	Cardiology		Yes	11	Private Clinic/Office	No	No				Insuficiencia cardíaca|Insuficiencia cardíaca con fracción de eyección preservada		50-250 patients	Up to 100 patients	Heard of, know nothing about it	Heard of, know nothing about it	Strongly Disagree	0%	0%	0%	0%	0%	Less frequently than annually	>10	No	A cardiologist	A general practitioner	Disagree	Disagree	Agree	Strongly Agree	1	1	1	1	2	1	2	1	2	2	2	2	2	2	2
14379169	Yes	Male	Brasil	Cardiology		Yes	20	Private Clinic/Office	No	No				Amiloidosis|Insuficiencia cardíaca|Insuficiencia cardíaca con fracción de eyección preservada	5-20 patients	>250 patients	Up to 100 patients	Just a little	Just a little	Neutral	11% - 30%	1% - 10%	1% - 10%	1% - 10%	11% - 30%	Weekly	4-5	Yes	A cardiologist	A general practitioner|An internal medicine physician|A cardiologist|A hematologist	Agree	Agree	Agree	Agree	1	1	1	1	1	1	2	1	1	1	1	1	1	1	1
14379194	Yes	Male	Brasil	Neurology		Yes	8	Academic Hospital	No	No				Amiloidosis	>20 patients			A great deal	A great deal	Strongly Agree	31% - 50%	1% - 10%	51% - 75%	51% - 75%	31% - 50%	Weekly	4-5	Yes	A cardiologist	A general practitioner|A cardiologist|A neurologist|Un genetista	Strongly Agree	Strongly Agree	Agree	Strongly Agree	1	2	2	2	2	2	1	2	1	2	1	2	1	1	1
14379416	Yes	Female	Brasil	Internal Medicine		Yes	20	Academic Hospital	No	No				Amiloidosis|Insuficiencia cardíaca|Insuficiencia cardíaca con fracción de eyección preservada	5-20 patients	>250 patients	>500 patients	A fair amount	A fair amount	Agree	11% - 30%	1% - 10%	1% - 10%	31% - 50%	1% - 10%	Weekly	4-5	Yes	A cardiologist	A general practitioner|An internal medicine physician|A cardiologist|Un geriatra	Agree	Agree	Strongly Agree	Strongly Agree	1	1	1	1	1	1	1	1	1	1	1	1	1	1	1
14379470	Yes	Female	Brasil	Neurology		Yes	10	Non-academic, high-complexity Hospital	No	No				Insuficiencia cardíaca|Insuficiencia cardíaca con fracción de eyección preservada		Up to 50 patients	Up to 100 patients	Heard of, know nothing about it	Heard of, know nothing about it	Disagree	1% - 10%	0%	1% - 10%	0%	0%	Less frequently than annually	>10	No	A cardiologist	A cardiologist	Disagree	Neutral	Agree	Strongly Agree	1	1	1	1	2	1	1	1	1	1	1	2	1	2	1
14379474	Yes	Female	Brasil	Cardiology		Yes	26	Academic Hospital	No	Yes	Sociedade Brasileira de Cardiología			Amiloidosis|Insuficiencia cardíaca|Insuficiencia cardíaca con fracción de eyección preservada	Up to 5 patients	>250 patients	100-500 patients	A fair amount	A fair amount	Agree	1% - 10%	1% - 10%	1% - 10%	1% - 10%	0%	Monthly	1-3	Yes	A cardiologist	A general practitioner|A family physician|A cardiologist	Disagree	Agree	Disagree	Agree	1	1	1	1	1	2	1	2	1	1	2	2	1	2	1
14379485	Yes	Female	Brasil	Cardiology		Yes	24	Private Clinic/Office	No	No				Amiloidosis|Insuficiencia cardíaca|Insuficiencia cardíaca con fracción de eyección preservada	Up to 5 patients	50-250 patients	100-500 patients	A great deal	A great deal	Agree	1% - 10%	1% - 10%	1% - 10%	1% - 10%	1% - 10%	Annually	6-8	Yes	A cardiologist	A general practitioner|A family physician|An internal medicine physician|A hematologist|Un geriatra	Agree	Agree	Agree	Agree	1	1	1	1	1	1	1	1	1	1	1	1	1	1	1
14379573	Yes	Male	Brasil	Cardiology		Yes	14	Non-academic, high-complexity Hospital	No	Yes	Sociedade Brasileira de Cardiología|Other		Sociedade Brasileira de Hemodinamica e Cardiologia Intervencionista	Insuficiencia cardíaca|Insuficiencia cardíaca con fracción de eyección preservada		50-250 patients	Up to 100 patients	Heard of, know nothing about it	Heard of, know nothing about it	Strongly Disagree	0%	0%	0%	0%	0%	Semi-annually	4-5	No	A cardiologist	A cardiologist	Strongly Disagree	Neutral	Strongly Agree	Strongly Agree	1	1	2	1	1	1	1	2	1	2	2	2	1	1	1
14379609	Yes	Male	Brasil	Cardiology		Yes	9	Private Clinic/Office	No	No				Insuficiencia cardíaca|Insuficiencia cardíaca con fracción de eyección preservada		50-250 patients	Up to 100 patients	Just a little	Just a little	Neutral	0%	0%	0%	0%	0%	Less frequently than annually	1-3	Yes	A hematologist	A hematologist	Neutral	Neutral	Agree	Agree	1	2	1	1	2	1	1	1	1	1	2	2	1	2	1
14379658	Yes	Male	Brasil	Cardiology		Yes	20	Non-academic, high-complexity Hospital	No	No				Amiloidosis|Insuficiencia cardíaca|Insuficiencia cardíaca con fracción de eyección preservada	Up to 5 patients	50-250 patients	100-500 patients	A fair amount	A fair amount	Agree	11% - 30%	31% - 50%	1% - 10%	11% - 30%	1% - 10%	Semi-annually	1-3	Yes	A cardiologist	A cardiologist|A hematologist	Agree	Strongly Agree	Neutral	Strongly Agree	1	2	1	1	1	2	2	2	1	1	1	2	1	2	1
14379808	Yes	Male	Brasil	Cardiology		Yes	17	Private Clinic/Office	No	No				Amiloidosis|Insuficiencia cardíaca|Insuficiencia cardíaca con fracción de eyección preservada	5-20 patients	>250 patients	100-500 patients	Just a little	Just a little	Neutral	1% - 10%	1% - 10%	1% - 10%	1% - 10%	1% - 10%	Annually	1-3	Yes	A cardiologist	A cardiologist	Agree	Agree	Agree	Agree	2	2	1	2	2	2	2	2	2	2	2	2	2	2	2
14379810	Yes	Male	Brasil	Cardiology		Yes	10	Non-academic, high-complexity Hospital	No	No				Amiloidosis|Insuficiencia cardíaca|Insuficiencia cardíaca con fracción de eyección preservada	Up to 5 patients	50-250 patients	Up to 100 patients	Just a little	A fair amount	Strongly Agree	11% - 30%	1% - 10%	1% - 10%	11% - 30%	1% - 10%	Semi-annually	4-5	Yes	A cardiologist	A general practitioner|A family physician|An internal medicine physician|A cardiologist|A hematologist|Un geriatra|Un genetista	Neutral	Agree	Neutral	Agree	1	2	1	1	1	2	1	2	1	2	1	2	1	1	1
14380577	Yes	Male	Brasil	Cardiology		Yes	30	Private Clinic/Office	No	No				Insuficiencia cardíaca		50-250 patients		A fair amount	A fair amount	Agree	1% - 10%	0%	1% - 10%	1% - 10%	1% - 10%	Annually	1-3	Yes	A cardiologist	A general practitioner|Un geriatra	Neutral	Agree	Neutral	Agree	1	2	1	2	2	1	1	2	1	1	2	2	1	2	1
14380803	Yes	Female	Brasil	Cardiology		Yes	16	Non-academic, high-complexity Hospital	No	No				Amiloidosis|Insuficiencia cardíaca|Insuficiencia cardíaca con fracción de eyección preservada	Up to 5 patients	50-250 patients	100-500 patients	Just a little	Just a little	Neutral	1% - 10%	1% - 10%	1% - 10%	1% - 10%	1% - 10%	Monthly	1-3	Yes	A cardiologist	A cardiologist	Neutral	Agree	Agree	Agree	1	2	1	1	2	1	1	1	1	1	1	2	1	2	1
14381462	Yes	Male	Brasil	Neurology		Yes	22	Private Clinic/Office	No	No				Amiloidosis|Insuficiencia cardíaca	5-20 patients	Up to 50 patients		A fair amount	A fair amount	Agree	1% - 10%	1% - 10%	1% - 10%	1% - 10%	1% - 10%	Weekly	1-3	Yes	A neurologist	A general practitioner|A family physician|An internal medicine physician|Un geriatra	Agree	Agree	Agree	Strongly Agree	1	1	1	1	1	1	1	2	1	2	2	2	1	2	2
14386587	Yes	Male	Brasil	Cardiology		Yes	9	Non-academic, high-complexity Hospital	Yes	Yes	Other	Sociedade Brasileira de Cardiología		Insuficiencia cardíaca|Insuficiencia cardíaca con fracción de eyección preservada		50-250 patients	Up to 100 patients	Heard of, know nothing about it	Heard of, know nothing about it	Disagree	31% - 50%	11% - 30%	31% - 50%	31% - 50%	11% - 30%	Annually	6-8	No	A cardiologist	A general practitioner|A family physician|An internal medicine physician	Neutral	Disagree	Agree	Strongly Agree	1	2	2	1	2	2	2	2	2	2	2	2	2	2	2
14387164	Yes	Male	Brasil	Neurology		Yes	20	Non-academic, high-complexity Hospital	No	No				Amiloidosis	5-20 patients			Just a little	Just a little	Agree	1% - 10%	1% - 10%	1% - 10%	11% - 30%	0%	Monthly	4-5	Yes	A cardiologist	A cardiologist|Un genetista	Agree	Agree	Agree	Strongly Agree	1	1	1	1	1	1	1	1	1	1	1	2	1	2	1
14387270	Yes	Male	Brasil	Neurology		Yes	13	Private Clinic/Office	No	No				Amiloidosis	Up to 5 patients			A fair amount	A fair amount	Agree	1% - 10%	1% - 10%	1% - 10%	1% - 10%	1% - 10%	Annually	1-3	No	A cardiologist	A general practitioner|A family physician|Un geriatra	Agree	Agree	Agree	Agree	1	1	1	1	2	1	2	1	1	1	1	1	1	1	1
14391565	Yes	Male	Brasil	Neurology		Yes	1	Academic Hospital	No	No				Amiloidosis|Insuficiencia cardíaca|Insuficiencia cardíaca con fracción de eyección preservada	Up to 5 patients	50-250 patients	Up to 100 patients	Just a little	Just a little	Disagree	1% - 10%	11% - 30%	31% - 50%	11% - 30%	1% - 10%	Annually	6-8	Yes	A cardiologist	A cardiologist|A neurologist|Un genetista	Disagree	Agree	Strongly Agree	Strongly Agree	2	1	1	1	2	2	2	2	1	1	1	2	1	2	1
14391907	Yes	Female	Brasil	Internal Medicine		Yes	13	Academic Hospital	No	Yes	Other		Fiocruz	Insuficiencia cardíaca|Insuficiencia cardíaca con fracción de eyección preservada		Up to 50 patients	Up to 100 patients	Never heard of it	Never heard of it	Strongly Disagree	0%	0%	0%	0%	0%	Less frequently than annually	0	No	I am unsure	A general practitioner|A family physician|An internal medicine physician	Strongly Disagree	Strongly Disagree	Strongly Agree	Strongly Agree	1	1	1	1	2	2	1	2	1	2	1	1	1	2	1
14392802	Yes	Male	Brasil	Neurology		Yes	17	Private Clinic/Office	No	No				Amiloidosis	5-20 patients			A fair amount	A fair amount	Agree	11% - 30%	1% - 10%	31% - 50%	11% - 30%	31% - 50%	Less frequently than annually	4-5	No	A cardiologist	An internal medicine physician|A neurologist|A hematologist|Un geriatra	Agree	Agree	Agree	Strongly Agree	1	1	1	1	2	1	1	2	1	1	1	2	1	2	1
14394824	Yes	Male	Brasil	Internal Medicine		Yes	8	Private Clinic/Office	No	No				Amiloidosis|Insuficiencia cardíaca|Insuficiencia cardíaca con fracción de eyección preservada	>20 patients	50-250 patients	100-500 patients	A great deal	A great deal	Agree	51% - 75%	31% - 50%	31% - 50%	51% - 75%	31% - 50%	Semi-annually	6-8	Yes	An internal medicine physician	A general practitioner|A cardiologist	Agree	Agree	Agree	Strongly Agree	1	1	1	1	1	1	1	1	1	1	1	2	1	1	1
14396250	Yes	Female	Brasil	Neurology		Yes	4	Academic Hospital	No	No				Amiloidosis|Insuficiencia cardíaca	>20 patients	Up to 50 patients		A great deal	A fair amount	Agree	11% - 30%	0%	76% - 100%	76% - 100%	51% - 75%	Monthly	4-5	Yes	A cardiologist	A cardiologist|A neurologist	Strongly Agree	Strongly Agree	Agree	Strongly Agree	1	2	1	1	2	2	1	2	1	2	1	2	2	2	1
14398928	Yes	Male	Brasil	Neurology		Yes	20	Private Clinic/Office	No	No				Insuficiencia cardíaca|Insuficiencia cardíaca con fracción de eyección preservada		Up to 50 patients	Up to 100 patients	Just a little	Just a little	Agree	0%	0%	0%	0%	0%	Less frequently than annually	1-3	No	I am unsure	A cardiologist	Agree	Agree	Agree	Agree	1	1	1	1	2	2	1	2	1	2	1	2	1	2	1
14403831	Yes	Male	Brasil	Internal Medicine		Yes	12	Private Clinic/Office	No	No				Amiloidosis|Insuficiencia cardíaca|Insuficiencia cardíaca con fracción de eyección preservada	>20 patients	50-250 patients	Up to 100 patients	A great deal	A great deal	Strongly Agree	1% - 10%	1% - 10%	1% - 10%	1% - 10%	1% - 10%	Annually	4-5	Yes	A cardiologist	A general practitioner|A family physician|An internal medicine physician	Strongly Agree	Strongly Agree	Strongly Agree	Strongly Agree	1	1	1	1	2	1	1	1	1	2	1	2	1	1	1
14404305	Yes	Male	Brasil	Internal Medicine		Yes	10	Private Clinic/Office	No	No				Insuficiencia cardíaca|Insuficiencia cardíaca con fracción de eyección preservada		50-250 patients	Up to 100 patients	Heard of, know nothing about it	Heard of, know nothing about it	Disagree	1% - 10%	0%	0%	0%	0%	Semi-annually	4-5	Yes	A cardiologist	A family physician|A cardiologist	Agree	Agree	Strongly Agree	Strongly Agree	1	2	1	1	1	2	1	2	1	1	2	2	1	2	1
14404628	Yes	Male	Brasil	Internal Medicine		Yes	12	Private Clinic/Office	No	No				Amiloidosis|Insuficiencia cardíaca	>20 patients	50-250 patients		A fair amount	Just a little	Agree	11% - 30%	1% - 10%	31% - 50%	51% - 75%	31% - 50%	Monthly	4-5	No	An internal medicine physician	An internal medicine physician	Agree	Agree	Neutral	Strongly Agree	1	1	1	1	1	2	2	1	1	1	2	2	2	2	1
14409622	Yes	Female	Brasil	Internal Medicine		Yes	12	Private Clinic/Office	No	No				Amiloidosis|Insuficiencia cardíaca|Insuficiencia cardíaca con fracción de eyección preservada	Up to 5 patients	Up to 50 patients	Up to 100 patients	Just a little	Just a little	Disagree	1% - 10%	1% - 10%	0%	1% - 10%	0%	Less frequently than annually	4-5	No	A cardiologist	A general practitioner|A family physician	Agree	Agree	Neutral	Agree	1	2	1	1	2	1	1	1	1	1	1	1	1	1	1
14417200	Yes	Male	Brasil	Neurology		Yes	6	Non-academic, high-complexity Hospital	No	No				Amiloidosis	Up to 5 patients			A great deal	A fair amount	Strongly Agree	11% - 30%	0%	11% - 30%	51% - 75%	1% - 10%	Semi-annually	4-5	Yes	A cardiologist	A general practitioner|A cardiologist|A neurologist	Strongly Agree	Strongly Agree	Disagree	Strongly Agree	1	2	1	1	1	1	1	1	1	1	1	1	1	1	1
14421214	Yes	Female	Brasil	Internal Medicine		Yes	10	Academic Hospital	No	No				Amiloidosis|Insuficiencia cardíaca|Insuficiencia cardíaca con fracción de eyección preservada	Up to 5 patients	Up to 50 patients	Up to 100 patients	Just a little	Just a little	Agree	1% - 10%	0%	0%	0%	0%	Annually	1-3	Yes	A cardiologist	A general practitioner	Agree	Agree	Agree	Agree	1	1	1	1	1	1	1	1	1	1	1	1	1	1	1
14436942	Yes	Female	Brasil	Internal Medicine		Yes	14	Non-academic, high-complexity Hospital	No	No				Insuficiencia cardíaca|Insuficiencia cardíaca con fracción de eyección preservada		>250 patients	100-500 patients	A fair amount	A fair amount	Neutral	1% - 10%	1% - 10%	1% - 10%	11% - 30%	1% - 10%	Monthly	4-5	Yes	A cardiologist	A family physician|A cardiologist|A hematologist|Un genetista	Neutral	Neutral	Strongly Agree	Strongly Agree	1	1	1	1	1	1	1	1	1	1	1	1	1	1	1
14441511	Yes	Female	Brasil	Neurology		Yes	8	Private Clinic/Office	No	No				Amiloidosis	>20 patients			A great deal	A fair amount	Agree	11% - 30%	0%	76% - 100%	31% - 50%	1% - 10%	Weekly	1-3	Yes	A cardiologist	A family physician|A cardiologist	Agree	Strongly Agree	Agree	Strongly Agree	1	2	1	1	1	2	1	2	1	2	1	2	1	2	1
14480593	Yes	Female	Brasil	Neurology		Yes	3	Academic Hospital	No	No				Amiloidosis|Insuficiencia cardíaca|Insuficiencia cardíaca con fracción de eyección preservada	Up to 5 patients	Up to 50 patients	Up to 100 patients	Just a little	Heard of, know nothing about it	Disagree	0%	0%	0%	0%	0%	Annually	0	No	A cardiologist	A cardiologist|A neurologist	Disagree	Neutral	Disagree	Strongly Agree	1	1	1	1	2	2	1	1	1	1	1	2	1	2	1
14481452	Yes	Male	Brasil	Internal Medicine		Yes	27	Private Clinic/Office	No	No				Insuficiencia cardíaca con fracción de eyección preservada			Up to 100 patients	Never heard of it	Never heard of it	Strongly Disagree	0%	0%	0%	0%	0%	Less frequently than annually	0	No	A cardiologist	A family physician	Disagree	Disagree	Agree	Strongly Agree	1	1	1	1	1	1	1	1	1	1	1	1	1	1	1
14482121	Yes	Male	Brasil	Neurology		Yes	6	Private Clinic/Office	No	No				Amiloidosis	5-20 patients			A great deal	A fair amount	Neutral	1% - 10%	1% - 10%	31% - 50%	31% - 50%	1% - 10%	Monthly	1-3	Yes	A cardiologist	A general practitioner|An internal medicine physician|A cardiologist	Neutral	Agree	Neutral	Strongly Agree	1	1	2	2	1	2	2	2	1	1	2	2	2	2	1
14482611	Yes	Male	Brasil	Neurology		Yes	15	Non-academic, high-complexity Hospital	No	No				Amiloidosis|Insuficiencia cardíaca	5-20 patients	Up to 50 patients		A fair amount	A fair amount	Agree	11% - 30%	31% - 50%	11% - 30%	1% - 10%	0%	Monthly	4-5	Yes	A cardiologist	A general practitioner|A family physician|An internal medicine physician|A cardiologist|Un geriatra	Agree	Agree	Disagree	Strongly Agree	1	2	1	1	1	2	1	2	1	1	1	2	1	1	1
14483307	Yes	Female	Brasil	Neurology		Yes	1	Non-academic, high-complexity Hospital	No	No				Insuficiencia cardíaca con fracción de eyección preservada			Up to 100 patients	A fair amount	A fair amount	Agree	1% - 10%	0%	11% - 30%	51% - 75%	1% - 10%	Less frequently than annually	4-5	Yes	A cardiologist	A general practitioner|A family physician|Un geriatra	Neutral	Agree	Disagree	Agree	1	2	1	1	2	2	1	1	1	1	2	1	1	2	1
14496736	Yes	Female	Brasil	Neurology		Yes	2	Academic Hospital	No	No				Amiloidosis	Up to 5 patients			Heard of, know nothing about it	Just a little	Agree	1% - 10%	0%	0%	1% - 10%	0%	Less frequently than annually	4-5	No	I am unsure	A cardiologist	Neutral	Agree	Agree	Agree	1	2	1	1	1	1	1	1	1	2	1	2	1	2	1
14507110	Yes	Male	Brasil	Neurology		Yes	5	Non-academic, high-complexity Hospital	No	No				Amiloidosis	Up to 5 patients			Just a little	Just a little	Agree	1% - 10%	1% - 10%	1% - 10%	1% - 10%	1% - 10%	Semi-annually	4-5	Yes	A cardiologist	A general practitioner	Agree	Agree	Agree	Agree	1	1	1	1	1	1	1	1	1	1	1	1	1	1	1
14521213	Yes	Female	Brasil	Neurology		Yes	2	Academic Hospital	No	No				Amiloidosis|Insuficiencia cardíaca|Insuficiencia cardíaca con fracción de eyección preservada	5-20 patients	50-250 patients	Up to 100 patients	A great deal	A great deal	Strongly Agree	1% - 10%	1% - 10%	1% - 10%	1% - 10%	0%	Annually	>10	Yes	A cardiologist	A general practitioner|A family physician|An internal medicine physician|A cardiologist|A neurologist|Un genetista	Agree	Strongly Agree	Strongly Agree	Strongly Agree	1	1	1	1	2	1	1	2	1	1	1	2	1	1	1
14347366	Yes	Female	Chile	Cardiology		Yes	6	Academic Hospital	No	No				Amiloidosis|Insuficiencia cardíaca|Insuficiencia cardíaca con fracción de eyección preservada	Up to 5 patients	>250 patients	100-500 patients	A fair amount	A fair amount	Agree	1% - 10%	1% - 10%	1% - 10%	1% - 10%	1% - 10%	Semi-annually	1-3	Yes	A cardiologist	A cardiologist	Neutral	Agree	Strongly Agree	Strongly Agree	1	1	1	1	1	2	2	2	1	2	2	2	1	2	1
14369569	Yes	Male	Chile	Cardiology		Yes	25	Academic Hospital	No	No				Amiloidosis|Insuficiencia cardíaca|Insuficiencia cardíaca con fracción de eyección preservada	Up to 5 patients	>250 patients	100-500 patients	A fair amount	A fair amount	Agree	1% - 10%	1% - 10%	0%	0%	0%	Monthly	4-5	Yes	A cardiologist	A cardiologist	Agree	Agree	Strongly Agree	Strongly Agree	1	2	1	2	1	2	1	2	1	1	1	2	1	2	1
14369681	Yes	Male	Chile	Internal Medicine		Yes	13	Private Clinic/Office	No	No				Insuficiencia cardíaca|Insuficiencia cardíaca con fracción de eyección preservada		>250 patients	100-500 patients	A fair amount	A fair amount	Agree	0%	0%	0%	0%	0%	Less frequently than annually	>10	No	A cardiologist	A cardiologist	Agree	Agree	Strongly Agree	Strongly Agree	1	1	2	1	2	2	1	1	2	2	2	2	1	1	1
14369854	Yes	Female	Chile	Internal Medicine		Yes	13	Academic Hospital	No	No				Amiloidosis|Insuficiencia cardíaca|Insuficiencia cardíaca con fracción de eyección preservada	Up to 5 patients	50-250 patients	100-500 patients	Just a little	Just a little	Disagree	0%	0%	0%	0%	0%	Annually	>10	No	A cardiologist	A cardiologist	Disagree	Disagree	Strongly Agree	Strongly Agree	1	1	1	1	2	2	1	1	1	2	1	2	1	2	1
14369900	Yes	Male	Chile	Internal Medicine		Yes	15	Academic Hospital	No	No				Insuficiencia cardíaca		Up to 50 patients		Never heard of it	Never heard of it	Strongly Disagree	0%	1% - 10%	0%	0%	0%	Less frequently than annually	1-3	No	A general practitioner	A cardiologist	Neutral	Disagree	Strongly Agree	Neutral	1	2	2	1	2	1	2	2	2	2	2	2	2	2	2
14369946	Yes	Female	Chile	Internal Medicine		Yes	13	Academic Hospital	No	Yes	Other		SOCIEDAD MÉDICA DE SANTIAGO (SOCIEDAD CHILENA DE MEDICINA INTERNA)	Insuficiencia cardíaca		Up to 50 patients		Heard of, know nothing about it	Heard of, know nothing about it	Disagree	0%	0%	0%	0%	0%	Less frequently than annually	0	No	A cardiologist	A cardiologist	Disagree	Neutral	Agree	Strongly Agree	1	2	1	2	2	2	2	2	2	2	2	2	2	2	1
14369949	Yes	Female	Chile	Cardiology		Yes	7	Private Clinic/Office	No	No				Amiloidosis|Insuficiencia cardíaca|Insuficiencia cardíaca con fracción de eyección preservada	5-20 patients	Up to 50 patients	Up to 100 patients	A fair amount	A fair amount	Agree	1% - 10%	1% - 10%	0%	0%	0%	Less frequently than annually	4-5	Yes	A cardiologist	An internal medicine physician|A hematologist	Neutral	Agree	Strongly Agree	Strongly Agree	1	2	1	2	1	2	1	1	1	1	1	2	1	1	1
14369968	Yes	Female	Chile	Internal Medicine		Yes	30	Academic Hospital	No	No				Insuficiencia cardíaca|Insuficiencia cardíaca con fracción de eyección preservada		50-250 patients	Up to 100 patients	Just a little	Just a little	Neutral	0%	0%	0%	1% - 10%	1% - 10%	Semi-annually	6-8	No	A cardiologist	A general practitioner|A family physician	Agree	Agree	Agree	Agree	2	1	1	1	2	1	2	2	2	2	1	2	1	2	1
14370117	Yes	Male	Chile	Cardiology		Yes	15	Academic Hospital	No	Yes	Sociedad Chilena de Cardiología y Cirugía Cardiovascular|American College of Cardiology (ACC)|European Society of Cardiology (ESC)|Heart Failure Society of America (HFSA)|Other		American College of Physicians, Acute Cardiovascular Care Association	Amiloidosis|Insuficiencia cardíaca|Insuficiencia cardíaca con fracción de eyección preservada	5-20 patients	50-250 patients	Up to 100 patients	A great deal	A great deal	Strongly Agree	1% - 10%	0%	1% - 10%	1% - 10%	0%	Monthly	6-8	Yes	A cardiologist	An internal medicine physician|A cardiologist|A hematologist	Strongly Agree	Strongly Agree	Strongly Agree	Strongly Agree	2	2	1	1	1	2	1	2	1	2	1	2	1	2	1
14370222	Yes	Male	Chile	Cardiology		Yes	20	Private Clinic/Office	No	Yes	Sociedad Chilena de Cardiología y Cirugía Cardiovascular			Insuficiencia cardíaca|Insuficiencia cardíaca con fracción de eyección preservada		>250 patients	100-500 patients	Just a little	Just a little	Neutral	1% - 10%	1% - 10%	0%	1% - 10%	0%	Annually	4-5	Yes	A cardiologist	A general practitioner|A family physician	Agree	Agree	Strongly Agree	Strongly Agree	1	2	1	2	1	2	1	1	2	1	2	1	1	1	2
14370240	Yes	Female	Chile	Internal Medicine		Yes	7	Academic Hospital	No	No				Amiloidosis|Insuficiencia cardíaca|Insuficiencia cardíaca con fracción de eyección preservada	5-20 patients	>250 patients	100-500 patients	A fair amount	A fair amount	Strongly Agree	11% - 30%	1% - 10%	1% - 10%	1% - 10%	1% - 10%	Semi-annually	4-5	Yes	An internal medicine physician	A general practitioner|A family physician|An internal medicine physician|A cardiologist	Strongly Agree	Strongly Agree	Strongly Agree	Strongly Agree	1	2	2	2	2	1	2	2	1	2	1	2	1	2	1
14371570	Yes	Male	Chile	Cardiology		Yes	10	Academic Hospital	No	No				Amiloidosis|Insuficiencia cardíaca|Insuficiencia cardíaca con fracción de eyección preservada	Up to 5 patients	50-250 patients	Up to 100 patients	A fair amount	A fair amount	Agree	1% - 10%	0%	1% - 10%	0%	0%	Annually	1-3	Yes	A cardiologist	A cardiologist	Agree	Agree	Agree	Agree	1	1	1	1	1	1	1	1	1	1	1	1	1	1	1
14373134	Yes	Female	Chile	Internal Medicine		Yes	14	Academic Hospital	No	Yes	Other		Sociedad chilena Infectologia , Sociedad chilena medicina estilo de vida	Insuficiencia cardíaca|Insuficiencia cardíaca con fracción de eyección preservada		Up to 50 patients	Up to 100 patients	Heard of, know nothing about it	Never heard of it	Disagree	0%	0%	0%	0%	0%	Less frequently than annually	>10	No	A cardiologist	A cardiologist	Disagree	Neutral	Strongly Agree	Neutral	1	1	1	1	2	1	1	1	1	2	1	2	1	2	1
14374548	Yes	Male	Chile	Cardiology		Yes	20	Academic Hospital	No	Yes	Other		SOCIEDAD CHILENA DE MEDICINA INTERNA	Amiloidosis|Insuficiencia cardíaca|Insuficiencia cardíaca con fracción de eyección preservada	Up to 5 patients	50-250 patients	Up to 100 patients	Just a little	Just a little	Disagree	1% - 10%	0%	1% - 10%	1% - 10%	0%	Semi-annually	4-5	No	An internal medicine physician	A general practitioner|A family physician|An internal medicine physician|A cardiologist	Disagree	Neutral	Strongly Agree	Strongly Agree	2	2	2	1	2	2	2	2	1	2	1	2	1	2	1
14374782	Yes	Male	Chile	Cardiology		Yes	2	Academic Hospital	No	Yes	Sociedad Chilena de Cardiología y Cirugía Cardiovascular			Amiloidosis|Insuficiencia cardíaca|Insuficiencia cardíaca con fracción de eyección preservada	Up to 5 patients	>250 patients	100-500 patients	Just a little	Just a little	Agree	1% - 10%	0%	1% - 10%	0%	0%	Annually	4-5	Yes	A hematologist	A hematologist	Agree	Agree	Agree	Strongly Agree	1	1	1	1	1	1	2	1	1	2	2	1	2	2	1
14375119	Yes	Male	Chile	Cardiology		Yes	4	Non-academic, high-complexity Hospital	No	Yes	Sociedad Chilena de Cardiología y Cirugía Cardiovascular			Amiloidosis|Insuficiencia cardíaca|Insuficiencia cardíaca con fracción de eyección preservada	Up to 5 patients	>250 patients	Up to 100 patients	A fair amount	A fair amount	Strongly Agree	0%	0%	0%	0%	0%	Weekly	1-3	Yes	An internal medicine physician	An internal medicine physician	Strongly Agree	Strongly Agree	Strongly Agree	Strongly Agree	1	2	1	1	1	1	1	2	1	1	1	2	1	2	1
14375831	Yes	Female	Chile	Internal Medicine		Yes	26	Private Clinic/Office	No	Yes	Other		American College of Physicians|Sociedad Chilena de Endocrinologia y Diabetes|Sociedad Chilena de Diabetologia	Insuficiencia cardíaca|Insuficiencia cardíaca con fracción de eyección preservada		Up to 50 patients	Up to 100 patients	Heard of, know nothing about it	Heard of, know nothing about it	Strongly Disagree	0%	0%	0%	0%	0%	Less frequently than annually	>10	No	I am unsure	A cardiologist	Strongly Disagree	Strongly Disagree	Strongly Agree	Strongly Agree	1	1	1	1	1	1	1	1	1	2	1	1	1	2	1
14376399	Yes	Male	Chile	Cardiology		Yes	30	Academic Hospital	No	No				Amiloidosis|Insuficiencia cardíaca|Insuficiencia cardíaca con fracción de eyección preservada	Up to 5 patients	50-250 patients	Up to 100 patients	A fair amount	A fair amount	Agree	0%	0%	0%	0%	0%	Semi-annually	6-8	No	A cardiologist	An internal medicine physician	Agree	Agree	Agree	Agree	1	1	1	1	1	1	1	2	2	2	1	2	2	2	1
14379796	Yes	Male	Chile	Internal Medicine		Yes	12	Non-academic, high-complexity Hospital	No	No				Amiloidosis|Insuficiencia cardíaca|Insuficiencia cardíaca con fracción de eyección preservada	Up to 5 patients	Up to 50 patients	Up to 100 patients	A fair amount	A fair amount	Agree	11% - 30%	1% - 10%	1% - 10%	1% - 10%	0%	Monthly	1-3	Yes	A cardiologist	A general practitioner	Agree	Agree	Agree	Agree	1	1	2	2	2	2	2	2	1	2	2	2	1	2	1
14381910	Yes	Male	Chile	Internal Medicine		Yes	23	Academic Hospital	Yes	Yes	Other		nimguna	Insuficiencia cardíaca|Insuficiencia cardíaca con fracción de eyección preservada		Up to 50 patients	Up to 100 patients	Just a little	Heard of, know nothing about it	Disagree	0%	0%	0%	0%	0%	Less frequently than annually	0	No	I am unsure	A general practitioner	Strongly Disagree	Strongly Disagree	Neutral	Agree	2	1	1	1	2	2	2	2	2	2	1	2	1	2	1
14386654	Yes	Male	Chile	Cardiology		Yes	30	Academic Hospital	No	Yes	Sociedad Chilena de Cardiología y Cirugía Cardiovascular			Insuficiencia cardíaca		>250 patients		A fair amount	A fair amount	Agree	0%	0%	0%	0%	0%	Monthly	1-3	No	A cardiologist	An internal medicine physician|A hematologist	Agree	Agree	Neutral	Agree	1	1	1	1	2	1	1	2	1	2	2	2	1	2	1
14401921	Yes	Male	Chile	Cardiology		Yes	8	Private Clinic/Office	No	No				Amiloidosis|Insuficiencia cardíaca|Insuficiencia cardíaca con fracción de eyección preservada	Up to 5 patients	50-250 patients	100-500 patients	Just a little	Just a little	Agree	1% - 10%	1% - 10%	0%	1% - 10%	1% - 10%	Monthly	4-5	No	A cardiologist	A hematologist	Agree	Strongly Agree	Strongly Agree	Strongly Agree	2	1	1	1	2	1	1	1	1	2	1	1	1	2	1
14437113	Yes	Male	Chile	Cardiology		Yes	30	Academic Hospital	No	No				Insuficiencia cardíaca|Insuficiencia cardíaca con fracción de eyección preservada		>250 patients	100-500 patients	Just a little	Just a little	Neutral	1% - 10%	0%	0%	0%	0%	Less frequently than annually	4-5	No	A cardiologist	A general practitioner	Neutral	Neutral	Neutral	Strongly Agree	1	2	1	1	2	1	1	1	1	1	1	2	1	2	1
14446769	Yes	Female	Chile	Cardiology		Yes	15	Academic Hospital	Yes	No				Amiloidosis|Insuficiencia cardíaca|Insuficiencia cardíaca con fracción de eyección preservada	Up to 5 patients	50-250 patients	Up to 100 patients	A fair amount	A fair amount	Agree	1% - 10%	1% - 10%	0%	1% - 10%	0%	Monthly	4-5	No	A cardiologist	An internal medicine physician	Neutral	Strongly Agree	Agree	Strongly Agree	1	1	1	1	1	1	1	2	1	1	1	2	1	2	1
14456933	Yes	Male	Chile	Cardiology		Yes	20	Non-academic, high-complexity Hospital	No	Yes	Sociedad Chilena de Cardiología y Cirugía Cardiovascular			Insuficiencia cardíaca|Insuficiencia cardíaca con fracción de eyección preservada		50-250 patients	Up to 100 patients	Just a little	Just a little	Strongly Disagree	1% - 10%	1% - 10%	0%	1% - 10%	0%	Monthly	1-3	Yes	A cardiologist	An internal medicine physician	Strongly Disagree	Agree	Strongly Agree	Strongly Agree	1	2	1	1	1	1	1	2	1	1	1	2	2	2	1
14464240	Yes	Male	Chile	Cardiology		Yes	13	Private Clinic/Office	No	Yes	Sociedad Chilena de Cardiología y Cirugía Cardiovascular			Insuficiencia cardíaca|Insuficiencia cardíaca con fracción de eyección preservada		50-250 patients	100-500 patients	A fair amount	A great deal	Strongly Agree	76% - 100%	76% - 100%	11% - 30%	0%	0%	Monthly	1-3	Yes	A cardiologist	An internal medicine physician|A cardiologist	Agree	Strongly Agree	Neutral	Agree	1	2	1	1	2	2	1	2	1	2	2	2	2	2	1
14470416	Yes	Female	Chile	Cardiology		Yes	5	Academic Hospital	No	No				Amiloidosis|Insuficiencia cardíaca|Insuficiencia cardíaca con fracción de eyección preservada	Up to 5 patients	>250 patients	Up to 100 patients	A fair amount	A fair amount	Strongly Agree	11% - 30%	31% - 50%	31% - 50%	0%	0%	Annually	1-3	Yes	A cardiologist	An internal medicine physician|A cardiologist	Strongly Agree	Strongly Agree	Strongly Agree	Strongly Agree	1	2	2	1	2	1	2	2	2	1	2	1	1	2	1
14473371	Yes	Male	Chile	Cardiology		Yes	20	Private Clinic/Office	No	Yes	Sociedad Chilena de Cardiología y Cirugía Cardiovascular			Amiloidosis|Insuficiencia cardíaca|Insuficiencia cardíaca con fracción de eyección preservada	Up to 5 patients	Up to 50 patients	Up to 100 patients	Just a little	Just a little	Agree	1% - 10%	1% - 10%	0%	0%	0%	Annually	1-3	Yes	A cardiologist	A general practitioner|A family physician|An internal medicine physician	Agree	Strongly Agree	Strongly Agree	Strongly Agree	1	1	1	1	1	1	1	2	1	2	2	1	2	1	1
14480773	Yes	Male	Chile	Cardiology		Yes	10	Private Clinic/Office	No	No				Amiloidosis|Insuficiencia cardíaca|Insuficiencia cardíaca con fracción de eyección preservada	5-20 patients	50-250 patients	100-500 patients	Heard of, know nothing about it	Heard of, know nothing about it	Neutral	1% - 10%	1% - 10%	0%	11% - 30%	1% - 10%	Semi-annually	4-5	No	I am unsure	A general practitioner|An internal medicine physician|A cardiologist	Neutral	Neutral	Agree	Agree	1	1	1	2	2	1	1	1	2	2	1	1	2	1	2
14480847	Yes	Female	Chile	Cardiology		Yes	28	Academic Hospital	No	Yes	Sociedad Chilena de Cardiología y Cirugía Cardiovascular|American College of Cardiology (ACC)|European Society of Cardiology (ESC)			Amiloidosis|Insuficiencia cardíaca|Insuficiencia cardíaca con fracción de eyección preservada	Up to 5 patients	>250 patients	100-500 patients	A fair amount	A fair amount	Strongly Agree	1% - 10%	1% - 10%	0%	0%	0%	Semi-annually	1-3	Yes	A cardiologist	A cardiologist	Agree	Strongly Agree	Agree	Strongly Agree	2	1	1	1	1	1	1	2	1	2	1	2	1	2	1
14480981	Yes	Male	Chile	Cardiology		Yes	8	Non-academic, high-complexity Hospital	No	No				Amiloidosis|Insuficiencia cardíaca|Insuficiencia cardíaca con fracción de eyección preservada	Up to 5 patients	50-250 patients	Up to 100 patients	A fair amount	A fair amount	Agree	1% - 10%	0%	0%	0%	0%	Monthly	1-3	Yes	A cardiologist	An internal medicine physician	Neutral	Agree	Agree	Agree	1	1	1	1	2	2	2	1	1	1	2	1	2	2	1
14481348	Yes	Male	Chile	Cardiology		Yes	6	Academic Hospital	No	Yes	Sociedad Chilena de Cardiología y Cirugía Cardiovascular			Amiloidosis|Insuficiencia cardíaca|Insuficiencia cardíaca con fracción de eyección preservada	Up to 5 patients	50-250 patients	100-500 patients	Just a little	A fair amount	Agree	31% - 50%	76% - 100%	1% - 10%	11% - 30%	31% - 50%	Monthly	4-5	Yes	A cardiologist	A general practitioner|An internal medicine physician|A cardiologist	Agree	Agree	Strongly Agree	Strongly Agree	1	2	1	1	1	1	1	2	1	2	1	2	1	2	1
14482780	Yes	Female	Chile	Cardiology		Yes	8	Private Clinic/Office	No	Yes	Sociedad Chilena de Cardiología y Cirugía Cardiovascular			Insuficiencia cardíaca|Insuficiencia cardíaca con fracción de eyección preservada		50-250 patients	Up to 100 patients	Just a little	Just a little	Agree	0%	0%	0%	0%	0%	Less frequently than annually	9-10	No	A family physician	A cardiologist	Neutral	Neutral	Strongly Disagree	Agree	1	2	1	1	2	1	1	1	2	2	2	2	2	2	2
14482852	Yes	Male	Chile	Cardiology		Yes	20	Private Clinic/Office	No	Yes	Sociedad Chilena de Cardiología y Cirugía Cardiovascular			Amiloidosis|Insuficiencia cardíaca|Insuficiencia cardíaca con fracción de eyección preservada	Up to 5 patients	>250 patients	100-500 patients	A fair amount	A fair amount	Strongly Agree	1% - 10%	0%	0%	0%	0%	Annually	4-5	Yes	A cardiologist	A general practitioner|An internal medicine physician|A cardiologist|A neurologist	Agree	Strongly Agree	Strongly Agree	Strongly Agree	1	1	1	1	2	2	2	1	1	2	1	2	1	2	1
14490613	Yes	Male	Chile	Cardiology		Yes	2	Academic Hospital	No	Yes	Sociedad Chilena de Cardiología y Cirugía Cardiovascular			Amiloidosis|Insuficiencia cardíaca|Insuficiencia cardíaca con fracción de eyección preservada	Up to 5 patients	>250 patients	100-500 patients	A great deal	A great deal	Strongly Agree	1% - 10%	76% - 100%	0%	11% - 30%	0%	Monthly	1-3	Yes	A cardiologist	A cardiologist	Strongly Agree	Strongly Agree	Agree	Agree	1	2	1	2	1	1	1	2	1	2	1	2	1	2	1
14492365	Yes	Male	Chile	Cardiology		Yes	10	Private Clinic/Office	No	No				Insuficiencia cardíaca|Insuficiencia cardíaca con fracción de eyección preservada		>250 patients	100-500 patients	Just a little	Just a little	Strongly Agree	0%	0%	0%	0%	0%	Less frequently than annually	1-3	Yes	A cardiologist	A general practitioner|A family physician|An internal medicine physician|A cardiologist|A neurologist|A hematologist	Strongly Agree	Agree	Strongly Agree	Strongly Agree	1	1	1	1	1	2	2	2	1	2	1	1	1	1	1
14493035	Yes	Male	Chile	Cardiology		Yes	2	Academic Hospital	No	Yes	Sociedad Chilena de Cardiología y Cirugía Cardiovascular|European Society of Cardiology (ESC)			Amiloidosis|Insuficiencia cardíaca|Insuficiencia cardíaca con fracción de eyección preservada	Up to 5 patients	50-250 patients	100-500 patients	A fair amount	A fair amount	Agree	1% - 10%	1% - 10%	0%	0%	1% - 10%	Monthly	4-5	Yes	A cardiologist	An internal medicine physician|A cardiologist	Neutral	Strongly Disagree	Agree	Agree	1	1	1	1	1	1	1	1	1	1	1	2	1	2	1
14493036	Yes	Male	Chile	Cardiology		Yes	3	Academic Hospital	No	No				Amiloidosis|Insuficiencia cardíaca|Insuficiencia cardíaca con fracción de eyección preservada	Up to 5 patients	50-250 patients	Up to 100 patients	A fair amount	A fair amount	Agree	1% - 10%	1% - 10%	0%	1% - 10%	0%	Monthly	1-3	Yes	A cardiologist	A cardiologist|A hematologist	Agree	Agree	Agree	Agree	2	2	1	2	2	2	2	2	1	2	2	2	1	2	1
14493061	Yes	Male	Chile	Cardiology		Yes	20	Academic Hospital	No	Yes	Sociedad Chilena de Cardiología y Cirugía Cardiovascular|European Society of Cardiology (ESC)			Amiloidosis|Insuficiencia cardíaca|Insuficiencia cardíaca con fracción de eyección preservada	5-20 patients	>250 patients	100-500 patients	A fair amount	A fair amount	Agree	1% - 10%	1% - 10%	1% - 10%	1% - 10%	1% - 10%	Monthly	6-8	Yes	A cardiologist	A cardiologist	Agree	Agree	Agree	Agree	2	2	2	1	2	2	2	2	1	1	1	2	1	2	1
14493084	Yes	Female	Chile	Cardiology		Yes	3	Private Clinic/Office	No	No				Amiloidosis|Insuficiencia cardíaca|Insuficiencia cardíaca con fracción de eyección preservada	Up to 5 patients	50-250 patients	100-500 patients	A fair amount	Just a little	Agree	1% - 10%	0%	0%	0%	0%	Semi-annually	1-3	No	A cardiologist	An internal medicine physician	Neutral	Agree	Strongly Agree	Strongly Agree	1	1	1	1	2	1	1	1	1	1	1	1	1	1	1
14493091	Yes	Female	Chile	Cardiology		Yes	33	Private Clinic/Office	No	Yes	Sociedad Chilena de Cardiología y Cirugía Cardiovascular|Other		SIAC mujeres WHO	Insuficiencia cardíaca|Insuficiencia cardíaca con fracción de eyección preservada		50-250 patients	100-500 patients	A fair amount	A fair amount	Neutral	0%	0%	0%	0%	0%	Less frequently than annually	6-8	No	A cardiologist	A cardiologist	Neutral	Neutral	Neutral	Agree	1	2	1	1	2	1	2	2	1	1	2	1	2	2	2
14493321	Yes	Male	Chile	Cardiology		Yes	13	Non-academic, high-complexity Hospital	No	Yes	Sociedad Chilena de Cardiología y Cirugía Cardiovascular			Amiloidosis|Insuficiencia cardíaca|Insuficiencia cardíaca con fracción de eyección preservada	Up to 5 patients	50-250 patients	100-500 patients	Just a little	Just a little	Neutral	1% - 10%	0%	0%	0%	0%	Annually	4-5	No	A cardiologist	A cardiologist|Un genetista	Neutral	Agree	Agree	Strongly Agree	1	1	1	1	2	2	2	1	1	2	1	2	1	2	1
14493322	Yes	Male	Chile	Cardiology		Yes	10	Non-academic, high-complexity Hospital	No	No				Amiloidosis|Insuficiencia cardíaca|Insuficiencia cardíaca con fracción de eyección preservada	Up to 5 patients	50-250 patients	100-500 patients	A fair amount	A fair amount	Agree	1% - 10%	1% - 10%	1% - 10%	1% - 10%	1% - 10%	Monthly	4-5	No	A cardiologist	A cardiologist|A hematologist|Un geriatra	Agree	Agree	Agree	Agree	2	2	1	2	1	2	1	2	1	2	1	2	1	2	1
14496122	Yes	Male	Chile	Cardiology		Yes	1	Non-academic, high-complexity Hospital	No	Yes	Sociedad Chilena de Cardiología y Cirugía Cardiovascular			Insuficiencia cardíaca|Insuficiencia cardíaca con fracción de eyección preservada		50-250 patients	100-500 patients	A fair amount	A fair amount	Agree	0%	0%	0%	0%	0%	Annually	4-5	Yes	A cardiologist	A cardiologist	Agree	Agree	Agree	Neutral	2	2	1	1	1	2	2	2	1	2	1	2	1	2	1
14496471	Yes	Male	Chile	Cardiology		Yes	10	Private Clinic/Office	No	No				Insuficiencia cardíaca|Insuficiencia cardíaca con fracción de eyección preservada		50-250 patients	Up to 100 patients	Just a little	A fair amount	Agree	0%	0%	0%	0%	0%	Semi-annually	6-8	Yes	A cardiologist	An internal medicine physician|A hematologist	Agree	Agree	Agree	Agree	1	2	2	1	2	2	2	2	1	2	1	2	1	2	1
14496509	Yes	Female	Chile	Cardiology		Yes	20	Low complexity Hospital	Yes	Yes	Other		Sociedad venezolana de cardiología	Amiloidosis|Insuficiencia cardíaca|Insuficiencia cardíaca con fracción de eyección preservada	Up to 5 patients	>250 patients	100-500 patients	Just a little	Just a little	Neutral	0%	1% - 10%	0%	0%	0%	Monthly	0	Yes	A general practitioner	An internal medicine physician|A hematologist	Agree	Agree	Strongly Agree	Strongly Agree	1	2	1	1	1	1	1	1	1	1	1	2	1	1	1
14496691	Yes	Male	Chile	Cardiology		Yes	13	Private Clinic/Office	No	Yes	Other		SOCIEDAD VENEZOLANA DE CARDIOLOGIA	Amiloidosis|Insuficiencia cardíaca|Insuficiencia cardíaca con fracción de eyección preservada	Up to 5 patients	50-250 patients	100-500 patients	A fair amount	A fair amount	Agree	1% - 10%	0%	1% - 10%	11% - 30%	1% - 10%	Monthly	4-5	No	I am unsure	A general practitioner|An internal medicine physician|Un geriatra	Agree	Agree	Disagree	Strongly Agree	1	2	1	1	1	1	1	1	1	1	1	2	1	2	1
14508825	Yes	Female	Chile	Cardiology		Yes	23	Private Clinic/Office	No	No				Amiloidosis|Insuficiencia cardíaca|Insuficiencia cardíaca con fracción de eyección preservada	Up to 5 patients	50-250 patients	Up to 100 patients	Just a little	Just a little	Agree	1% - 10%	0%	1% - 10%	1% - 10%	0%	Less frequently than annually	1-3	No	A cardiologist	A cardiologist	Neutral	Agree	Agree	Agree	1	1	1	1	2	2	1	1	1	1	1	2	1	2	1
14511926	Yes	Male	Chile	Cardiology		Yes	3	Private Clinic/Office	No	Yes	Sociedad Chilena de Cardiología y Cirugía Cardiovascular			Amiloidosis|Insuficiencia cardíaca|Insuficiencia cardíaca con fracción de eyección preservada	Up to 5 patients	Up to 50 patients	Up to 100 patients	A fair amount	A fair amount	Agree	11% - 30%	1% - 10%	1% - 10%	1% - 10%	1% - 10%	Less frequently than annually	1-3	No	A cardiologist	A cardiologist	Agree	Agree	Agree	Agree	1	1	1	1	2	2	1	1	1	1	1	1	1	1	1
14512872	Yes	Male	Chile	Cardiology		Yes	1	Academic Hospital	No	No				Insuficiencia cardíaca|Insuficiencia cardíaca con fracción de eyección preservada		50-250 patients	100-500 patients	Just a little	Just a little	Neutral	0%	0%	0%	0%	0%	Less frequently than annually	>10	No	I am unsure	A hematologist	Disagree	Agree	Strongly Agree	Strongly Agree	1	1	1	1	2	2	1	2	1	2	2	2	2	2	1
14336977	Yes	Male	Colombia	Cardiology		Yes	30	Low complexity Hospital	No	No				Amiloidosis|Insuficiencia cardíaca|Insuficiencia cardíaca con fracción de eyección preservada	Up to 5 patients	>250 patients	Up to 100 patients	A fair amount	A fair amount	Agree	1% - 10%	1% - 10%	1% - 10%	1% - 10%	1% - 10%	Weekly	>10	No	A cardiologist	A general practitioner|A family physician|An internal medicine physician|A cardiologist|A neurologist|A hematologist|Un geriatra|Un genetista	Agree	Agree	Strongly Agree	Strongly Agree	1	2	1	1	1	2	1	2	1	1	1	2	1	1	1
14337066	Yes	Male	Colombia	Cardiology		Yes	2	Private Clinic/Office	Yes	Yes	Sociedad Colombiana de Cardiología y Cirugía Cardiovascular|American College of Cardiology (ACC)			Insuficiencia cardíaca|Insuficiencia cardíaca con fracción de eyección preservada		>250 patients	100-500 patients	A fair amount	A fair amount	Strongly Agree	0%	0%	0%	0%	0%	Monthly	1-3	No	A cardiologist	An internal medicine physician|A hematologist	Agree	Strongly Agree	Agree	Agree	1	1	1	1	1	2	1	2	1	2	1	2	1	2	1
14347133	Yes	Male	Colombia	Internal Medicine		Yes	13	Private Clinic/Office	No	No				Amiloidosis|Insuficiencia cardíaca|Insuficiencia cardíaca con fracción de eyección preservada	5-20 patients	>250 patients	100-500 patients	A fair amount	Just a little	Agree	1% - 10%	1% - 10%	0%	1% - 10%	0%	Monthly	4-5	Yes	A cardiologist	A cardiologist	Neutral	Agree	Strongly Agree	Strongly Agree	1	1	1	1	1	1	1	1	1	1	1	1	1	1	1
14347153	Yes	Male	Colombia	Internal Medicine		Yes	3	Academic Hospital	No	Yes	Other		acmi	Insuficiencia cardíaca		50-250 patients		A fair amount	Just a little	Neutral	11% - 30%	11% - 30%	1% - 10%	11% - 30%	1% - 10%	Monthly	6-8	Yes	A cardiologist	A cardiologist	Neutral	Agree	Agree	Agree	2	2	1	1	2	2	1	2	1	2	1	2	1	2	1
14347182	Yes	Male	Colombia	Internal Medicine		Yes	1	Non-academic, high-complexity Hospital	No	Yes	Other		Asociación colombiana de medicina interna	Amiloidosis|Insuficiencia cardíaca|Insuficiencia cardíaca con fracción de eyección preservada	Up to 5 patients	Up to 50 patients	Up to 100 patients	A fair amount	A fair amount	Agree	0%	0%	0%	0%	0%	Semi-annually	1-3	Yes	A cardiologist	An internal medicine physician|A cardiologist	Neutral	Neutral	Agree	Agree	1	2	1	2	2	2	1	2	1	1	1	2	1	2	1
14347221	Yes	Male	Colombia	Internal Medicine		Yes	9	Non-academic, high-complexity Hospital	No	No				Amiloidosis|Insuficiencia cardíaca|Insuficiencia cardíaca con fracción de eyección preservada	5-20 patients	50-250 patients	100-500 patients	A fair amount	A fair amount	Neutral	31% - 50%	0%	0%	31% - 50%	1% - 10%	Monthly	4-5	No	A cardiologist	An internal medicine physician	Neutral	Agree	Agree	Strongly Agree	1	1	1	2	1	2	1	1	1	2	1	2	1	2	1
14347260	Yes	Female	Colombia	Internal Medicine		Yes	9	Private Clinic/Office	No	Yes	Sociedad Colombiana de Cardiología y Cirugía Cardiovascular			Insuficiencia cardíaca|Insuficiencia cardíaca con fracción de eyección preservada		50-250 patients	100-500 patients	A fair amount	A fair amount	Agree	1% - 10%	1% - 10%	0%	0%	1% - 10%	Monthly	4-5	Yes	A cardiologist	A general practitioner|A family physician|An internal medicine physician	Strongly Disagree	Strongly Disagree	Agree	Strongly Agree	1	1	1	1	1	1	1	1	1	1	1	1	1	2	1
14347276	Yes	Male	Colombia	Internal Medicine		Yes	15	Private Clinic/Office	No	No				Amiloidosis|Insuficiencia cardíaca|Insuficiencia cardíaca con fracción de eyección preservada	Up to 5 patients	Up to 50 patients	Up to 100 patients	A fair amount	A fair amount	Agree	0%	0%	0%	0%	0%	Less frequently than annually	6-8	No	A cardiologist	An internal medicine physician|A neurologist|A hematologist	Agree	Agree	Strongly Agree	Strongly Agree	1	1	1	1	1	2	1	2	1	2	1	2	2	2	1
14347286	Yes	Female	Colombia	Internal Medicine		Yes	10	Non-academic, high-complexity Hospital	No	No				Insuficiencia cardíaca|Insuficiencia cardíaca con fracción de eyección preservada		50-250 patients	Up to 100 patients	Just a little	Just a little	Agree	0%	0%	0%	0%	0%	Annually	4-5	No	An internal medicine physician	A cardiologist	Agree	Agree	Strongly Agree	Strongly Agree	1	1	1	1	1	2	1	1	2	2	1	2	1	2	1
14347300	Yes	Male	Colombia	Internal Medicine		Yes	2	Private Clinic/Office	No	No				Insuficiencia cardíaca|Insuficiencia cardíaca con fracción de eyección preservada		50-250 patients	100-500 patients	A fair amount	A fair amount	Agree	0%	0%	0%	0%	0%	Semi-annually	0	No	An internal medicine physician	A general practitioner	Agree	Agree	Agree	Agree	1	1	1	1	1	1	1	1	1	1	1	1	1	1	1
14347348	Yes	Male	Colombia	Internal Medicine		Yes	2	Academic Hospital	No	No				Insuficiencia cardíaca|Insuficiencia cardíaca con fracción de eyección preservada		50-250 patients	Up to 100 patients	A fair amount	A fair amount	Agree	1% - 10%	1% - 10%	1% - 10%	11% - 30%	11% - 30%	Monthly	6-8	No	An internal medicine physician	An internal medicine physician	Neutral	Agree	Strongly Agree	Strongly Agree	1	1	1	1	1	1	1	1	1	1	1	1	1	1	1
14347353	Yes	Male	Colombia	Internal Medicine		Yes	6	Private Clinic/Office	Yes	No				Insuficiencia cardíaca		Up to 50 patients		Just a little	Just a little	Disagree	0%	0%	0%	0%	0%	Less frequently than annually	0	No	An internal medicine physician	A cardiologist	Disagree	Disagree	Agree	Agree	1	1	1	1	1	1	1	1	1	1	1	1	1	1	1
14347407	Yes	Male	Colombia	Internal Medicine		Yes	20	Academic Hospital	No	No				Insuficiencia cardíaca|Insuficiencia cardíaca con fracción de eyección preservada		>250 patients	>500 patients	Heard of, know nothing about it	Heard of, know nothing about it	Neutral	1% - 10%	0%	1% - 10%	0%	1% - 10%	Annually	>10	Yes	A cardiologist	A general practitioner|A family physician|An internal medicine physician	Neutral	Strongly Agree	Strongly Agree	Strongly Agree	1	1	1	2	2	1	1	1	1	1	1	2	1	2	1
14347430	Yes	Female	Colombia	Internal Medicine		Yes	4	Private Clinic/Office	No	Yes	Other		SOCIEDAD COLOMBIANA DE MEDICINA INTERNA ACMI	Insuficiencia cardíaca|Insuficiencia cardíaca con fracción de eyección preservada		50-250 patients	100-500 patients	A fair amount	Just a little	Agree	1% - 10%	1% - 10%	1% - 10%	1% - 10%	1% - 10%	Less frequently than annually	4-5	Yes	An internal medicine physician	A cardiologist	Agree	Agree	Agree	Agree	1	1	2	1	2	2	2	2	2	2	2	2	2	2	2
14347565	Yes	Female	Colombia	Internal Medicine		Yes	4	Private Clinic/Office	No	No				Insuficiencia cardíaca|Insuficiencia cardíaca con fracción de eyección preservada		Up to 50 patients	Up to 100 patients	Heard of, know nothing about it	Heard of, know nothing about it	Disagree	0%	0%	0%	0%	0%	Semi-annually	4-5	No	A cardiologist	A general practitioner	Neutral	Agree	Strongly Agree	Strongly Agree	2	2	1	1	2	2	1	2	2	2	2	2	2	2	1
14347579	Yes	Male	Colombia	Internal Medicine		Yes	10	Private Clinic/Office	No	Yes	Other		ACMI - AMCI	Insuficiencia cardíaca|Insuficiencia cardíaca con fracción de eyección preservada		>250 patients	Up to 100 patients	Just a little	Just a little	Disagree	0%	0%	0%	0%	0%	Monthly	6-8	No	A cardiologist	A family physician	Strongly Disagree	Neutral	Disagree	Agree	1	1	1	1	1	1	1	1	1	2	1	2	1	2	1
14347600	Yes	Female	Colombia	Internal Medicine		Yes	10	Academic Hospital	No	Yes	Other		Asocciacion cóombiana de medicina interna	Insuficiencia cardíaca|Insuficiencia cardíaca con fracción de eyección preservada		Up to 50 patients	Up to 100 patients	Just a little	Just a little	Neutral	0%	0%	0%	0%	0%	Less frequently than annually	0	Yes	A hematologist	An internal medicine physician	Strongly Agree	Strongly Agree	Strongly Agree	Strongly Agree	1	1	1	1	2	1	1	1	1	1	1	1	1	2	2
14347609	Yes	Male	Colombia	Internal Medicine		Yes	7	Non-academic, high-complexity Hospital	No	Yes	European Society of Cardiology (ESC)|Other		Acmi	Insuficiencia cardíaca		>250 patients		Just a little	Just a little	Agree	1% - 10%	1% - 10%	1% - 10%	0%	0%	Annually	4-5	Yes	A cardiologist	A family physician|An internal medicine physician|A cardiologist	Neutral	Agree	Agree	Strongly Agree	2	2	1	1	1	2	2	2	1	1	1	2	1	1	1
14347639	Yes	Male	Colombia	Internal Medicine		Yes	12	Academic Hospital	No	No				Insuficiencia cardíaca|Insuficiencia cardíaca con fracción de eyección preservada		Up to 50 patients	Up to 100 patients	Heard of, know nothing about it	Heard of, know nothing about it	Neutral	0%	0%	0%	0%	0%	Less frequently than annually	0	No	A cardiologist	A cardiologist	Strongly Disagree	Neutral	Strongly Agree	Strongly Agree	1	2	1	2	1	1	1	2	1	1	1	2	1	2	1
14347725	Yes	Male	Colombia	Internal Medicine		Yes	5	Academic Hospital	No	No				Insuficiencia cardíaca|Insuficiencia cardíaca con fracción de eyección preservada		50-250 patients	100-500 patients	Just a little	Just a little	Neutral	1% - 10%	1% - 10%	0%	0%	0%	Annually	4-5	Yes	A cardiologist	A general practitioner|A family physician	Neutral	Neutral	Agree	Agree	1	2	1	2	2	1	1	2	1	2	2	2	1	2	1
14347755	Yes	Female	Colombia	Internal Medicine		Yes	2	Private Clinic/Office	No	No				Insuficiencia cardíaca|Insuficiencia cardíaca con fracción de eyección preservada		50-250 patients	Up to 100 patients	Just a little	Just a little	Agree	1% - 10%	1% - 10%	0%	0%	1% - 10%	Annually	9-10	No	A cardiologist	An internal medicine physician|A cardiologist	Agree	Agree	Strongly Agree	Strongly Agree	2	2	1	1	1	1	1	1	1	1	1	2	1	2	1
14347781	Yes	Female	Colombia	Internal Medicine		Yes	4	Private Clinic/Office	No	No				Amiloidosis|Insuficiencia cardíaca|Insuficiencia cardíaca con fracción de eyección preservada	Up to 5 patients	50-250 patients	100-500 patients	Just a little	Just a little	Agree	1% - 10%	0%	0%	1% - 10%	1% - 10%	Semi-annually	1-3	Yes	A cardiologist	An internal medicine physician	Agree	Neutral	Agree	Agree	1	1	1	1	2	2	2	1	1	2	1	2	1	2	1
14347887	Yes	Male	Colombia	Internal Medicine		Yes	2	Academic Hospital	No	Yes	Other		Asociación colombiana de Medicina Interna (ACMI)	Amiloidosis|Insuficiencia cardíaca|Insuficiencia cardíaca con fracción de eyección preservada	5-20 patients	>250 patients	Up to 100 patients	A fair amount	A fair amount	Agree	1% - 10%	1% - 10%	1% - 10%	0%	1% - 10%	Monthly	>10	Yes	An internal medicine physician	A cardiologist	Agree	Strongly Agree	Strongly Agree	Strongly Agree	1	1	1	1	2	2	2	1	1	1	1	2	1	2	1
14347905	Yes	Male	Colombia	Internal Medicine		Yes	6	Private Clinic/Office	No	No				Amiloidosis|Insuficiencia cardíaca|Insuficiencia cardíaca con fracción de eyección preservada	Up to 5 patients	50-250 patients	100-500 patients	A fair amount	A fair amount	Agree	1% - 10%	1% - 10%	0%	1% - 10%	1% - 10%	Semi-annually	6-8	No	A cardiologist	A cardiologist	Strongly Disagree	Agree	Agree	Strongly Agree	1	1	1	1	2	1	1	1	1	1	1	1	1	2	1
14347949	Yes	Male	Colombia	Internal Medicine		Yes	9	Private Clinic/Office	No	No				Amiloidosis|Insuficiencia cardíaca|Insuficiencia cardíaca con fracción de eyección preservada	Up to 5 patients	>250 patients	100-500 patients	A fair amount	A fair amount	Agree	0%	0%	0%	1% - 10%	1% - 10%	Semi-annually	4-5	Yes	An internal medicine physician	A general practitioner	Agree	Agree	Agree	Agree	1	1	1	1	1	2	1	1	1	1	1	1	1	1	1
14347999	Yes	Male	Colombia	Internal Medicine		Yes	16	Private Clinic/Office	No	Yes	Other		ASOCIACION COLOMBIANA DE MEDICINA INTERNA	Amiloidosis|Insuficiencia cardíaca|Insuficiencia cardíaca con fracción de eyección preservada	Up to 5 patients	Up to 50 patients	Up to 100 patients	A fair amount	A fair amount	Agree	1% - 10%	0%	1% - 10%	1% - 10%	1% - 10%	Monthly	4-5	Yes	A cardiologist	An internal medicine physician|A cardiologist|A hematologist	Agree	Agree	Agree	Strongly Agree	1	1	1	1	2	1	2	1	2	1	1	2	1	2	1
14348161	Yes	Male	Colombia	Internal Medicine		Yes	7	Academic Hospital	No	Yes	Other		sociedad colombiana de medicina interna	Insuficiencia cardíaca|Insuficiencia cardíaca con fracción de eyección preservada		Up to 50 patients	Up to 100 patients	Just a little	Just a little	Disagree	1% - 10%	0%	0%	1% - 10%	0%	Monthly	4-5	Yes	A cardiologist	An internal medicine physician	Disagree	Disagree	Agree	Strongly Agree	1	1	1	1	1	2	1	2	1	1	2	2	1	2	1
14348569	Yes	Male	Colombia	Cardiology		Yes	2	Academic Hospital	No	Yes	Sociedad Colombiana de Cardiología y Cirugía Cardiovascular			Insuficiencia cardíaca|Insuficiencia cardíaca con fracción de eyección preservada		50-250 patients	Up to 100 patients	A fair amount	A fair amount	Agree	11% - 30%	51% - 75%	1% - 10%	11% - 30%	0%	Monthly	4-5	No	A hematologist	A general practitioner|An internal medicine physician|A cardiologist	Agree	Agree	Agree	Strongly Agree	1	2	1	1	1	2	1	2	1	2	1	2	1	2	1
14348613	Yes	Male	Colombia	Internal Medicine		Yes	6	Academic Hospital	No	No				Insuficiencia cardíaca|Insuficiencia cardíaca con fracción de eyección preservada		50-250 patients	100-500 patients	Heard of, know nothing about it	Heard of, know nothing about it	Strongly Disagree	0%	0%	0%	0%	0%	Annually	>10	No	A hematologist	An internal medicine physician	Neutral	Neutral	Neutral	Strongly Agree	1	1	1	1	1	1	1	1	1	1	1	1	1	1	1
14348676	Yes	Male	Colombia	Internal Medicine		Yes	8	Non-academic, high-complexity Hospital	No	No				Amiloidosis|Insuficiencia cardíaca|Insuficiencia cardíaca con fracción de eyección preservada	5-20 patients	>250 patients	100-500 patients	A fair amount	A fair amount	Agree	1% - 10%	1% - 10%	1% - 10%	1% - 10%	1% - 10%	Weekly	>10	Yes	A hematologist	An internal medicine physician|A cardiologist|A hematologist|Un genetista	Neutral	Agree	Agree	Agree	1	1	1	1	1	2	2	1	1	1	1	1	1	1	1
14348690	Yes	Female	Colombia	Cardiology		Yes	7	Private Clinic/Office	No	No				Insuficiencia cardíaca|Insuficiencia cardíaca con fracción de eyección preservada		>250 patients	100-500 patients	Just a little	Just a little	Disagree	0%	0%	0%	0%	0%	Less frequently than annually	9-10	No	A cardiologist	An internal medicine physician	Neutral	Neutral	Agree	Agree	1	1	1	1	1	1	1	1	1	1	1	1	2	1	1
14348699	Yes	Male	Colombia	Cardiology		Yes	13	Academic Hospital	No	Yes	Sociedad Colombiana de Cardiología y Cirugía Cardiovascular			Amiloidosis|Insuficiencia cardíaca|Insuficiencia cardíaca con fracción de eyección preservada	Up to 5 patients	>250 patients	100-500 patients	A great deal	A fair amount	Strongly Agree	76% - 100%	0%	0%	0%	0%	Semi-annually	6-8	Yes	A cardiologist	A general practitioner|A family physician|An internal medicine physician|A neurologist|Un geriatra	Strongly Agree	Strongly Agree	Strongly Agree	Strongly Agree	1	1	1	1	1	2	1	2	1	1	1	1	1	2	1
14348700	Yes	Female	Colombia	Cardiology		Yes	13	Academic Hospital	No	Yes	Sociedad Colombiana de Cardiología y Cirugía Cardiovascular|American College of Cardiology (ACC)			Amiloidosis|Insuficiencia cardíaca|Insuficiencia cardíaca con fracción de eyección preservada	Up to 5 patients	>250 patients	100-500 patients	A great deal	A great deal	Strongly Agree	51% - 75%	51% - 75%	11% - 30%	0%	0%	Monthly	4-5	Yes	A cardiologist	A cardiologist	Strongly Agree	Strongly Agree	Strongly Agree	Strongly Agree	1	2	2	1	1	2	1	2	1	2	1	2	1	2	1
14348702	Yes	Male	Colombia	Internal Medicine		Yes	6	Academic Hospital	No	Yes	Other		Asociación colombiana de Medicina Interna	Amiloidosis|Insuficiencia cardíaca|Insuficiencia cardíaca con fracción de eyección preservada	5-20 patients	>250 patients	100-500 patients	A fair amount	A fair amount	Agree	31% - 50%	1% - 10%	1% - 10%	1% - 10%	1% - 10%	Monthly	4-5	No	A cardiologist	An internal medicine physician|A cardiologist	Agree	Agree	Agree	Agree	1	2	1	1	2	1	1	2	1	1	2	2	1	2	1
14348735	Yes	Male	Colombia	Cardiology		Yes	2	Non-academic, high-complexity Hospital	No	Yes	Sociedad Colombiana de Cardiología y Cirugía Cardiovascular|European Society of Cardiology (ESC)|Other		Sociedad española de cardiología	Amiloidosis|Insuficiencia cardíaca|Insuficiencia cardíaca con fracción de eyección preservada	Up to 5 patients	>250 patients	100-500 patients	A fair amount	A fair amount	Strongly Disagree	1% - 10%	1% - 10%	1% - 10%	11% - 30%	0%	Monthly	4-5	Yes	A cardiologist	A general practitioner|An internal medicine physician	Strongly Agree	Strongly Agree	Neutral	Strongly Agree	1	1	1	1	1	1	1	1	1	1	1	1	1	1	1
14348808	Yes	Male	Colombia	Cardiology		Yes	3	Academic Hospital	No	Yes	Sociedad Colombiana de Cardiología y Cirugía Cardiovascular|Other		Sociedad europea de cardiología	Amiloidosis|Insuficiencia cardíaca|Insuficiencia cardíaca con fracción de eyección preservada	5-20 patients	50-250 patients	Up to 100 patients	A fair amount	A great deal	Strongly Agree	31% - 50%	51% - 75%	11% - 30%	31% - 50%	1% - 10%	Monthly	4-5	Yes	An internal medicine physician	An internal medicine physician|A cardiologist|A hematologist|Un geriatra|Un genetista	Strongly Agree	Strongly Agree	Agree	Strongly Agree	1	2	1	1	1	1	1	2	1	2	1	2	1	1	1
14348810	Yes	Male	Colombia	Cardiology		Yes	4	Academic Hospital	No	No				Amiloidosis|Insuficiencia cardíaca|Insuficiencia cardíaca con fracción de eyección preservada	5-20 patients	>250 patients	>500 patients	A fair amount	A fair amount	Agree	1% - 10%	1% - 10%	1% - 10%	1% - 10%	1% - 10%	Monthly	1-3	Yes	A cardiologist	A general practitioner|A family physician|An internal medicine physician	Agree	Agree	Strongly Agree	Neutral	1	2	1	1	1	1	1	1	1	1	1	2	1	1	1
14348816	Yes	Female	Colombia	Internal Medicine		Yes	28	Private Clinic/Office	No	Yes	Other		ACMI ASOCIACION COLOMBIANA DE MEDICINA INTERNA	Insuficiencia cardíaca|Insuficiencia cardíaca con fracción de eyección preservada		Up to 50 patients	Up to 100 patients	Just a little	Just a little	Neutral	0%	0%	0%	0%	0%	Semi-annually	6-8	No	A cardiologist	A cardiologist	Agree	Agree	Strongly Agree	Agree	1	2	1	1	2	1	2	1	1	1	1	2	1	2	1
14348840	Yes	Male	Colombia	Cardiology		Yes	1	Academic Hospital	No	Yes	Sociedad Colombiana de Cardiología y Cirugía Cardiovascular			Amiloidosis|Insuficiencia cardíaca|Insuficiencia cardíaca con fracción de eyección preservada	Up to 5 patients	50-250 patients	Up to 100 patients	A fair amount	A fair amount	Neutral	51% - 75%	51% - 75%	1% - 10%	1% - 10%	0%	Monthly	4-5	Yes	A cardiologist	An internal medicine physician|A cardiologist	Agree	Agree	Agree	Agree	2	2	2	2	1	2	1	2	1	2	1	2	1	2	1
14348848	Yes	Male	Colombia	Cardiology		Yes	5	Non-academic, high-complexity Hospital	No	Yes	Sociedad Colombiana de Cardiología y Cirugía Cardiovascular|European Society of Cardiology (ESC)			Amiloidosis|Insuficiencia cardíaca|Insuficiencia cardíaca con fracción de eyección preservada	5-20 patients	>250 patients	Up to 100 patients	A fair amount	A fair amount	Agree	1% - 10%	1% - 10%	1% - 10%	1% - 10%	1% - 10%	Monthly	1-3	Yes	A hematologist	A cardiologist	Agree	Agree	Strongly Agree	Strongly Agree	1	1	1	1	1	1	1	2	1	1	1	2	1	2	1
14348851	Yes	Female	Colombia	Cardiology		Yes	3	Academic Hospital	No	Yes	Sociedad Colombiana de Cardiología y Cirugía Cardiovascular|European Society of Cardiology (ESC)			Amiloidosis|Insuficiencia cardíaca|Insuficiencia cardíaca con fracción de eyección preservada	Up to 5 patients	>250 patients	100-500 patients	A fair amount	A fair amount	Strongly Agree	1% - 10%	1% - 10%	0%	0%	1% - 10%	Weekly	1-3	Yes	A cardiologist	An internal medicine physician|A neurologist|A hematologist	Agree	Strongly Agree	Agree	Strongly Agree	2	2	2	1	1	2	1	2	1	2	1	2	1	2	1
14348855	Yes	Male	Colombia	Cardiology		Yes	8	Academic Hospital	No	No				Amiloidosis|Insuficiencia cardíaca|Insuficiencia cardíaca con fracción de eyección preservada	Up to 5 patients	>250 patients	>500 patients	Just a little	Just a little	Neutral	1% - 10%	0%	0%	0%	0%	Monthly	4-5	Yes	I am unsure	A family physician|An internal medicine physician	Neutral	Neutral	Strongly Agree	Strongly Agree	1	2	1	2	2	2	2	1	1	1	1	2	1	2	1
14348887	Yes	Male	Colombia	Internal Medicine		Yes	9	Private Clinic/Office	No	No				Insuficiencia cardíaca|Insuficiencia cardíaca con fracción de eyección preservada		>250 patients	100-500 patients	Heard of, know nothing about it	Heard of, know nothing about it	Strongly Disagree	0%	0%	0%	0%	0%	Less frequently than annually	0	No	I am unsure	A cardiologist	Strongly Disagree	Strongly Disagree	Neutral	Agree	2	2	2	2	2	2	2	2	2	2	2	2	2	2	2
14348906	Yes	Male	Colombia	Cardiology		Yes	32	Private Clinic/Office	No	Yes	Sociedad Colombiana de Cardiología y Cirugía Cardiovascular|European Society of Cardiology (ESC)			Amiloidosis|Insuficiencia cardíaca|Insuficiencia cardíaca con fracción de eyección preservada	Up to 5 patients	>250 patients	100-500 patients	A fair amount	A fair amount	Strongly Agree	1% - 10%	1% - 10%	1% - 10%	0%	0%	Monthly	6-8	Yes	A cardiologist	A neurologist|A hematologist	Agree	Agree	Strongly Agree	Strongly Agree	1	2	1	1	1	1	1	1	1	1	1	2	1	1	1
14348907	Yes	Male	Colombia	Cardiology		Yes	8	Academic Hospital	No	Yes	Sociedad Colombiana de Cardiología y Cirugía Cardiovascular|American College of Cardiology (ACC)|European Society of Cardiology (ESC)			Amiloidosis|Insuficiencia cardíaca|Insuficiencia cardíaca con fracción de eyección preservada	Up to 5 patients	50-250 patients	Up to 100 patients	A great deal	A great deal	Agree	1% - 10%	11% - 30%	1% - 10%	1% - 10%	11% - 30%	Weekly	1-3	Yes	A cardiologist	A general practitioner|An internal medicine physician	Strongly Agree	Strongly Agree	Agree	Agree	1	2	1	1	1	1	1	1	1	1	1	1	1	1	1
14349027	Yes	Male	Colombia	Cardiology		Yes	5	Private Clinic/Office	No	Yes	Sociedad Colombiana de Cardiología y Cirugía Cardiovascular			Amiloidosis|Insuficiencia cardíaca|Insuficiencia cardíaca con fracción de eyección preservada	Up to 5 patients	>250 patients	>500 patients	A fair amount	A fair amount	Agree	1% - 10%	1% - 10%	1% - 10%	1% - 10%	1% - 10%	Semi-annually	4-5	Yes	A cardiologist	A cardiologist	Agree	Agree	Agree	Agree	1	2	1	1	2	1	1	2	1	1	1	2	1	2	1
14349146	Yes	Male	Colombia	Cardiology		Yes	13	Private Clinic/Office	No	Yes	Sociedad Colombiana de Cardiología y Cirugía Cardiovascular			Insuficiencia cardíaca|Insuficiencia cardíaca con fracción de eyección preservada		50-250 patients	Up to 100 patients	A fair amount	A fair amount	Neutral	1% - 10%	0%	1% - 10%	1% - 10%	0%	Semi-annually	6-8	Yes	A cardiologist	An internal medicine physician|A neurologist|A hematologist	Agree	Agree	Agree	Strongly Agree	1	2	1	1	1	2	1	2	1	1	1	2	1	1	1
14349235	Yes	Male	Colombia	Cardiology		Yes	7	Academic Hospital	No	No				Amiloidosis|Insuficiencia cardíaca|Insuficiencia cardíaca con fracción de eyección preservada	Up to 5 patients	50-250 patients	Up to 100 patients	A fair amount	A fair amount	Agree	1% - 10%	1% - 10%	0%	0%	1% - 10%	Monthly	4-5	Yes	A cardiologist	A general practitioner|An internal medicine physician|A neurologist	Strongly Agree	Strongly Agree	Neutral	Strongly Agree	2	2	2	1	1	2	1	2	1	1	1	2	1	2	1
14349246	Yes	Male	Colombia	Cardiology		Yes	20	Non-academic, high-complexity Hospital	No	No				Amiloidosis|Insuficiencia cardíaca|Insuficiencia cardíaca con fracción de eyección preservada	Up to 5 patients	>250 patients	>500 patients	A fair amount	A fair amount	Strongly Agree	1% - 10%	1% - 10%	1% - 10%	1% - 10%	1% - 10%	Monthly	6-8	Yes	A family physician	A general practitioner|A cardiologist	Strongly Agree	Strongly Agree	Strongly Agree	Strongly Agree	1	1	1	1	1	1	1	1	1	1	1	1	1	1	1
14350392	Yes	Male	Colombia	Cardiology		Yes	9	Academic Hospital	No	Yes	Sociedad Colombiana de Cardiología y Cirugía Cardiovascular|European Society of Cardiology (ESC)			Amiloidosis|Insuficiencia cardíaca|Insuficiencia cardíaca con fracción de eyección preservada	5-20 patients	>250 patients	Up to 100 patients	A great deal	A great deal	Strongly Agree	51% - 75%	31% - 50%	31% - 50%	11% - 30%	1% - 10%	Weekly	1-3	Yes	A cardiologist	An internal medicine physician|A cardiologist|A neurologist|Un geriatra	Strongly Disagree	Strongly Disagree	Agree	Agree	1	2	1	1	1	2	1	2	1	1	1	2	1	1	1
14350509	Yes	Male	Colombia	Cardiology		Yes	4	Academic Hospital	No	Yes	Sociedad Colombiana de Cardiología y Cirugía Cardiovascular			Amiloidosis|Insuficiencia cardíaca|Insuficiencia cardíaca con fracción de eyección preservada	Up to 5 patients	Up to 50 patients	Up to 100 patients	A fair amount	A fair amount	Agree	1% - 10%	1% - 10%	0%	0%	0%	Semi-annually	1-3	No	A cardiologist	A general practitioner|A family physician|Un geriatra	Agree	Agree	Agree	Strongly Agree	1	1	1	1	1	1	1	1	1	1	1	1	1	1	1
14350583	Yes	Male	Colombia	Cardiology		Yes	1	Academic Hospital	Yes	Yes	Other		Asociación colombiana de medicina interna (ACMI)	Amiloidosis|Insuficiencia cardíaca|Insuficiencia cardíaca con fracción de eyección preservada	Up to 5 patients	50-250 patients	100-500 patients	A fair amount	A fair amount	Agree	1% - 10%	1% - 10%	0%	1% - 10%	0%	Semi-annually	4-5	Yes	A cardiologist	An internal medicine physician	Neutral	Agree	Agree	Agree	1	1	1	2	1	2	1	2	1	2	1	2	1	2	1
14351814	Yes	Female	Colombia	Cardiology		Yes	8	Private Clinic/Office	No	Yes	Sociedad Colombiana de Cardiología y Cirugía Cardiovascular			Insuficiencia cardíaca|Insuficiencia cardíaca con fracción de eyección preservada		>250 patients	Up to 100 patients	A fair amount	A fair amount	Agree	1% - 10%	1% - 10%	0%	0%	0%	Monthly	>10	No	A cardiologist	An internal medicine physician|A cardiologist	Agree	Agree	Agree	Strongly Agree	2	1	1	1	2	1	1	1	1	1	1	2	1	2	1
14351845	Yes	Male	Colombia	Cardiology		Yes	9	Private Clinic/Office	Yes	Yes	Sociedad Colombiana de Cardiología y Cirugía Cardiovascular|European Society of Cardiology (ESC)|Heart Failure Society of America (HFSA)			Amiloidosis|Insuficiencia cardíaca|Insuficiencia cardíaca con fracción de eyección preservada	5-20 patients	50-250 patients	100-500 patients	A great deal	A great deal	Strongly Agree	1% - 10%	51% - 75%	11% - 30%	11% - 30%	31% - 50%	Weekly	1-3	Yes	A cardiologist	An internal medicine physician|A cardiologist|A hematologist|Un geriatra	Strongly Agree	Strongly Agree	Agree	Strongly Agree	1	2	2	2	1	2	1	2	1	2	1	2	1	2	1
14352616	Yes	Male	Colombia	Cardiology		Yes	3	Academic Hospital	No	Yes	Sociedad Colombiana de Cardiología y Cirugía Cardiovascular			Amiloidosis|Insuficiencia cardíaca|Insuficiencia cardíaca con fracción de eyección preservada	Up to 5 patients	50-250 patients	Up to 100 patients	A fair amount	A fair amount	Agree	1% - 10%	11% - 30%	51% - 75%	11% - 30%	1% - 10%	Weekly	6-8	Yes	A cardiologist	An internal medicine physician|A cardiologist	Agree	Agree	Agree	Agree	1	2	1	1	1	2	1	1	1	1	1	2	1	2	1
14352940	Yes	Male	Colombia	Cardiology		Yes	3	Academic Hospital	No	Yes	Sociedad Colombiana de Cardiología y Cirugía Cardiovascular			Amiloidosis|Insuficiencia cardíaca|Insuficiencia cardíaca con fracción de eyección preservada	Up to 5 patients	50-250 patients	Up to 100 patients	A fair amount	A fair amount	Agree	1% - 10%	1% - 10%	0%	1% - 10%	0%	Monthly	4-5	No	A cardiologist	An internal medicine physician|A cardiologist|A hematologist	Agree	Agree	Strongly Agree	Strongly Agree	2	1	1	1	1	2	1	2	1	2	1	2	1	2	1
14352966	Yes	Female	Colombia	Cardiology		Yes	30	Academic Hospital	No	Yes	Sociedad Colombiana de Cardiología y Cirugía Cardiovascular|American College of Cardiology (ACC)|European Society of Cardiology (ESC)			Amiloidosis|Insuficiencia cardíaca|Insuficiencia cardíaca con fracción de eyección preservada	Up to 5 patients	>250 patients	100-500 patients	A fair amount	A fair amount	Agree	1% - 10%	1% - 10%	0%	0%	0%	Monthly	1-3	Yes	A cardiologist	A family physician|An internal medicine physician|Un geriatra	Neutral	Strongly Agree	Strongly Agree	Agree	1	1	1	1	1	1	1	1	1	1	1	2	1	1	1
14353733	Yes	Male	Colombia	Cardiology		Yes	7	Private Clinic/Office	No	Yes	Sociedad Colombiana de Cardiología y Cirugía Cardiovascular|European Society of Cardiology (ESC)			Amiloidosis|Insuficiencia cardíaca|Insuficiencia cardíaca con fracción de eyección preservada	5-20 patients	>250 patients	100-500 patients	A fair amount	A fair amount	Strongly Agree	1% - 10%	1% - 10%	1% - 10%	1% - 10%	1% - 10%	Weekly	4-5	Yes	A cardiologist	A general practitioner|An internal medicine physician|A cardiologist|A hematologist	Agree	Strongly Agree	Agree	Strongly Agree	2	2	2	1	1	2	2	2	1	2	1	2	1	2	1
14353858	Yes	Female	Colombia	Cardiology		Yes	1	Academic Hospital	No	No				Amiloidosis|Insuficiencia cardíaca|Insuficiencia cardíaca con fracción de eyección preservada	Up to 5 patients	50-250 patients	Up to 100 patients	A great deal	A great deal	Agree	1% - 10%	1% - 10%	1% - 10%	1% - 10%	0%	Weekly	6-8	Yes	A cardiologist	An internal medicine physician	Agree	Strongly Agree	Strongly Agree	Strongly Agree	1	2	1	1	1	1	1	2	1	1	1	2	1	1	1
14354603	Yes	Female	Colombia	Cardiology		Yes	2	Non-academic, high-complexity Hospital	No	Yes	Sociedad Colombiana de Cardiología y Cirugía Cardiovascular			Amiloidosis|Insuficiencia cardíaca|Insuficiencia cardíaca con fracción de eyección preservada	Up to 5 patients	>250 patients	Up to 100 patients	A fair amount	A fair amount	Neutral	1% - 10%	1% - 10%	0%	1% - 10%	0%	Weekly	4-5	Yes	A cardiologist	A general practitioner|A family physician|An internal medicine physician|A cardiologist	Agree	Agree	Strongly Agree	Strongly Agree	1	2	1	2	1	2	1	2	1	2	1	2	1	2	1
14355156	Yes	Male	Colombia	Cardiology		Yes	6	Academic Hospital	No	No				Amiloidosis|Insuficiencia cardíaca|Insuficiencia cardíaca con fracción de eyección preservada	Up to 5 patients	>250 patients	100-500 patients	A fair amount	A fair amount	Strongly Agree	1% - 10%	1% - 10%	0%	1% - 10%	0%	Monthly	4-5	Yes	A cardiologist	An internal medicine physician|A neurologist	Agree	Strongly Agree	Strongly Agree	Strongly Agree	1	2	2	1	1	2	1	2	1	2	1	2	1	2	1
14357775	Yes	Male	Colombia	Cardiology		Yes	5	Non-academic, high-complexity Hospital	No	Yes	Sociedad Colombiana de Cardiología y Cirugía Cardiovascular|European Society of Cardiology (ESC)			Insuficiencia cardíaca		>250 patients		Just a little	Just a little	Agree	0%	1% - 10%	0%	0%	0%	Annually	1-3	No	A cardiologist	A family physician|An internal medicine physician|A neurologist	Neutral	Agree	Agree	Agree	1	1	1	2	2	2	1	1	1	1	1	2	1	2	1
14362338	Yes	Female	Colombia	Cardiology		Yes	10	Private Clinic/Office	No	Yes	Sociedad Argentina de Cardiología			Amiloidosis|Insuficiencia cardíaca|Insuficiencia cardíaca con fracción de eyección preservada	Up to 5 patients	>250 patients	100-500 patients	A fair amount	A fair amount	Agree	1% - 10%	0%	0%	0%	0%	Annually	>10	No	A cardiologist	An internal medicine physician	Agree	Strongly Agree	Agree	Strongly Agree	1	2	1	2	1	1	1	2	1	1	1	1	1	2	1
14362350	Yes	Male	Colombia	Cardiology		Yes	6	Academic Hospital	No	No				Amiloidosis|Insuficiencia cardíaca|Insuficiencia cardíaca con fracción de eyección preservada	Up to 5 patients	50-250 patients	Up to 100 patients	A fair amount	A fair amount	Agree	1% - 10%	0%	0%	1% - 10%	0%	Semi-annually	1-3	No	A hematologist	An internal medicine physician	Agree	Strongly Agree	Strongly Agree	Strongly Agree	1	2	1	1	1	2	2	2	1	1	1	2	1	2	1
14363019	Yes	Male	Colombia	Cardiology		Yes	4	Academic Hospital	No	Yes	Sociedad Colombiana de Cardiología y Cirugía Cardiovascular			Amiloidosis|Insuficiencia cardíaca|Insuficiencia cardíaca con fracción de eyección preservada	Up to 5 patients	>250 patients	100-500 patients	A fair amount	A fair amount	Agree	11% - 30%	1% - 10%	0%	0%	0%	Less frequently than annually	4-5	Yes	A cardiologist	An internal medicine physician|A cardiologist|A hematologist|Un geriatra	Agree	Agree	Strongly Agree	Agree	1	2	1	1	2	1	1	1	1	2	1	2	1	2	1
14363619	Yes	Male	Colombia	Cardiology		Yes	1	Academic Hospital	No	Yes	Sociedad Colombiana de Cardiología y Cirugía Cardiovascular|American College of Cardiology (ACC)|European Society of Cardiology (ESC)			Amiloidosis|Insuficiencia cardíaca|Insuficiencia cardíaca con fracción de eyección preservada	Up to 5 patients	50-250 patients	100-500 patients	A fair amount	A fair amount	Agree	1% - 10%	1% - 10%	1% - 10%	1% - 10%	1% - 10%	Monthly	6-8	Yes	A cardiologist	An internal medicine physician|A cardiologist	Agree	Agree	Agree	Agree	1	2	1	2	1	2	1	2	1	2	1	2	1	2	1
14367313	Yes	Male	Colombia	Cardiology		Yes	1	Academic Hospital	No	Yes	Sociedad Colombiana de Cardiología y Cirugía Cardiovascular|Other		Asociación Colombiana de Medicina Interna (ACMI)	Amiloidosis|Insuficiencia cardíaca|Insuficiencia cardíaca con fracción de eyección preservada	5-20 patients	>250 patients	>500 patients	A fair amount	A great deal	Strongly Agree	1% - 10%	1% - 10%	1% - 10%	11% - 30%	1% - 10%	Monthly	6-8	No	A cardiologist	An internal medicine physician|A cardiologist|A hematologist	Strongly Agree	Strongly Agree	Agree	Agree	1	1	1	1	1	1	1	1	1	1	1	1	1	1	1
14371299	Yes	Male	Colombia	Cardiology		Yes	2	Academic Hospital	No	Yes	Sociedad Colombiana de Cardiología y Cirugía Cardiovascular			Amiloidosis|Insuficiencia cardíaca|Insuficiencia cardíaca con fracción de eyección preservada	Up to 5 patients	50-250 patients	Up to 100 patients	A fair amount	A fair amount	Agree	1% - 10%	1% - 10%	1% - 10%	1% - 10%	0%	Monthly	1-3	No	A cardiologist	An internal medicine physician|A cardiologist	Agree	Agree	Strongly Agree	Strongly Agree	1	1	1	1	1	1	1	1	1	1	1	2	1	1	1
14371309	Yes	Male	Colombia	Cardiology		Yes	6	Academic Hospital	No	No				Amiloidosis|Insuficiencia cardíaca|Insuficiencia cardíaca con fracción de eyección preservada	Up to 5 patients	50-250 patients	100-500 patients	A great deal	A great deal	Strongly Disagree	1% - 10%	1% - 10%	1% - 10%	1% - 10%	0%	Monthly	4-5	Yes	A cardiologist	An internal medicine physician	Neutral	Agree	Agree	Agree	1	2	1	1	1	2	1	2	1	2	1	2	1	2	1
14371344	Yes	Male	Colombia	Cardiology		Yes	2	Academic Hospital	No	Yes	Sociedad Colombiana de Cardiología y Cirugía Cardiovascular			Amiloidosis|Insuficiencia cardíaca|Insuficiencia cardíaca con fracción de eyección preservada	Up to 5 patients	50-250 patients	100-500 patients	A fair amount	A fair amount	Agree	1% - 10%	1% - 10%	0%	0%	0%	Semi-annually	1-3	Yes	A cardiologist	A cardiologist	Strongly Agree	Strongly Agree	Strongly Agree	Strongly Agree	1	1	1	1	1	1	2	2	1	2	1	2	1	2	1
14371411	Yes	Male	Colombia	Cardiology		Yes	20	Non-academic, high-complexity Hospital	No	No				Amiloidosis|Insuficiencia cardíaca|Insuficiencia cardíaca con fracción de eyección preservada	Up to 5 patients	50-250 patients	Up to 100 patients	A fair amount	A fair amount	Strongly Agree	1% - 10%	1% - 10%	1% - 10%	1% - 10%	1% - 10%	Semi-annually	4-5	Yes	An internal medicine physician	An internal medicine physician|A neurologist|Un genetista	Strongly Agree	Strongly Agree	Agree	Strongly Agree	2	2	2	2	1	2	2	1	1	1	1	2	1	2	1
14371590	Yes	Male	Colombia	Cardiology		Yes	32	Low complexity Hospital	No	Yes	Sociedad Colombiana de Cardiología y Cirugía Cardiovascular			Insuficiencia cardíaca|Insuficiencia cardíaca con fracción de eyección preservada		>250 patients	Up to 100 patients	Just a little	Just a little	Agree	0%	0%	0%	0%	0%	Annually	>10	No	A cardiologist	An internal medicine physician	Agree	Agree	Agree	Agree	1	1	1	1	1	1	1	1	1	1	1	2	1	1	1
14371613	Yes	Female	Colombia	Cardiology		Yes	7	Private Clinic/Office	No	Yes	Sociedad Colombiana de Cardiología y Cirugía Cardiovascular|Other		Colegio Colombiana de Electrofisiologia	Amiloidosis|Insuficiencia cardíaca|Insuficiencia cardíaca con fracción de eyección preservada	Up to 5 patients	Up to 50 patients	Up to 100 patients	A fair amount	A fair amount	Neutral	1% - 10%	1% - 10%	1% - 10%	1% - 10%	0%	Monthly	1-3	Yes	A cardiologist	An internal medicine physician|A cardiologist	Neutral	Agree	Agree	Neutral	2	2	1	1	2	2	1	2	1	1	1	2	1	2	1
14371751	Yes	Male	Colombia	Cardiology		Yes	3	Private Clinic/Office	No	Yes	Sociedad Colombiana de Cardiología y Cirugía Cardiovascular			Insuficiencia cardíaca|Insuficiencia cardíaca con fracción de eyección preservada		Up to 50 patients	Up to 100 patients	A fair amount	A fair amount	Neutral	0%	0%	0%	0%	0%	Annually	1-3	Yes	A cardiologist	A cardiologist|A hematologist	Agree	Agree	Agree	Agree	1	1	1	1	2	2	2	2	1	1	2	1	1	2	1
14373316	Yes	Male	Colombia	Cardiology		Yes	5	Academic Hospital	No	No				Amiloidosis|Insuficiencia cardíaca|Insuficiencia cardíaca con fracción de eyección preservada	5-20 patients	50-250 patients	Up to 100 patients	A fair amount	A fair amount	Agree	1% - 10%	1% - 10%	0%	1% - 10%	0%	Semi-annually	6-8	Yes	A cardiologist	An internal medicine physician	Neutral	Agree	Strongly Agree	Strongly Agree	1	1	1	1	2	1	1	2	1	2	1	1	1	2	1
14373435	Yes	Male	Colombia	Cardiology		Yes	5	Non-academic, high-complexity Hospital	No	Yes	Sociedad Colombiana de Cardiología y Cirugía Cardiovascular			Amiloidosis|Insuficiencia cardíaca|Insuficiencia cardíaca con fracción de eyección preservada	Up to 5 patients	>250 patients	100-500 patients	A fair amount	A fair amount	Strongly Agree	11% - 30%	1% - 10%	1% - 10%	0%	11% - 30%	Monthly	4-5	Yes	An internal medicine physician	An internal medicine physician	Agree	Agree	Strongly Agree	Strongly Agree	2	1	1	1	1	2	1	2	1	1	1	2	1	2	1
14374621	Yes	Male	Colombia	Cardiology		Yes	8	Private Clinic/Office	No	Yes	Sociedad Colombiana de Cardiología y Cirugía Cardiovascular			Insuficiencia cardíaca|Insuficiencia cardíaca con fracción de eyección preservada		>250 patients	100-500 patients	Just a little	Just a little	Agree	1% - 10%	1% - 10%	0%	0%	0%	Annually	4-5	Yes	I am unsure	An internal medicine physician|A cardiologist|A neurologist|A hematologist	Neutral	Agree	Strongly Agree	Strongly Agree	1	2	2	2	2	2	1	2	1	2	1	2	1	2	1
14375303	Yes	Male	Colombia	Cardiology		Yes	36	Non-academic, high-complexity Hospital	No	Yes	Sociedad Colombiana de Cardiología y Cirugía Cardiovascular			Amiloidosis|Insuficiencia cardíaca	Up to 5 patients	50-250 patients		Heard of, know nothing about it	Never heard of it	Strongly Disagree	0%	0%	0%	0%	0%	Less frequently than annually	0	No	A cardiologist	An internal medicine physician|A cardiologist	Strongly Disagree	Strongly Disagree	Strongly Agree	Strongly Agree	1	2	2	2	2	2	1	1	1	1	2	2	2	2	2
14375957	Yes	Female	Colombia	Cardiology		Yes	10	Private Clinic/Office	No	No				Amiloidosis|Insuficiencia cardíaca|Insuficiencia cardíaca con fracción de eyección preservada	Up to 5 patients	>250 patients	100-500 patients	A fair amount	A fair amount	Strongly Agree	1% - 10%	0%	1% - 10%	1% - 10%	0%	Semi-annually	4-5	Yes	A cardiologist	A general practitioner|A family physician|An internal medicine physician	Strongly Agree	Strongly Agree	Strongly Agree	Strongly Agree	1	1	1	1	2	1	1	1	1	1	1	2	1	2	1
14377885	Yes	Male	Colombia	Cardiology		Yes	15	Low complexity Hospital	No	No				Amiloidosis|Insuficiencia cardíaca|Insuficiencia cardíaca con fracción de eyección preservada	Up to 5 patients	>250 patients	100-500 patients	Just a little	A fair amount	Agree	1% - 10%	1% - 10%	0%	1% - 10%	1% - 10%	Monthly	4-5	Yes	A cardiologist	An internal medicine physician	Agree	Agree	Agree	Strongly Agree	1	1	1	1	2	2	1	1	1	2	2	2	1	2	1
14335598	Yes	Male	Costa Rica	Internal Medicine		Yes	8	Private Clinic/Office	No	No				Amiloidosis|Insuficiencia cardíaca|Insuficiencia cardíaca con fracción de eyección preservada	Up to 5 patients	Up to 50 patients	100-500 patients	Just a little	Just a little	Neutral	1% - 10%	1% - 10%	0%	0%	0%	Annually	4-5	Yes	An internal medicine physician	An internal medicine physician	Neutral	Neutral	Agree	Agree	1	1	1	1	1	1	2	2	2	1	2	1	2	1	2
14347141	Yes	Male	Costa Rica	Internal Medicine		Yes	8	Private Clinic/Office	No	No				Insuficiencia cardíaca|Insuficiencia cardíaca con fracción de eyección preservada		Up to 50 patients	Up to 100 patients	Just a little	Just a little	Agree	1% - 10%	0%	0%	1% - 10%	1% - 10%	Semi-annually	1-3	No	A general practitioner	A general practitioner	Agree	Agree	Agree	Agree	1	1	1	2	2	2	2	2	2	2	2	2	2	2	1
14347851	Yes	Female	Costa Rica	Cardiology		Yes	10	Academic Hospital	Yes	Yes	Asociación Costarricense de Cardiología			Amiloidosis|Insuficiencia cardíaca|Insuficiencia cardíaca con fracción de eyección preservada	>20 patients	>250 patients	100-500 patients	A fair amount	A fair amount	Strongly Agree	1% - 10%	1% - 10%	1% - 10%	11% - 30%	11% - 30%	Annually	4-5	Yes	A cardiologist	An internal medicine physician|A cardiologist|A neurologist|A hematologist	Strongly Agree	Strongly Agree	Strongly Agree	Strongly Agree	1	1	1	1	1	1	1	1	1	1	1	1	1	1	1
14349154	Yes	Male	Costa Rica	Internal Medicine		Yes	30	Academic Hospital	No	Yes	Other		American College of Phscysians	Insuficiencia cardíaca|Insuficiencia cardíaca con fracción de eyección preservada		>250 patients	100-500 patients	Just a little	Just a little	Neutral	0%	0%	0%	1% - 10%	0%	Semi-annually	1-3	Yes	An internal medicine physician	A cardiologist	Neutral	Neutral	Strongly Agree	Strongly Agree	1	1	1	2	2	1	1	1	1	1	2	2	2	2	1
14351870	Yes	Male	Costa Rica	Internal Medicine		Yes	11	Academic Hospital	No	No				Amiloidosis|Insuficiencia cardíaca|Insuficiencia cardíaca con fracción de eyección preservada	5-20 patients	>250 patients	>500 patients	Just a little	A fair amount	Agree	11% - 30%	51% - 75%	1% - 10%	11% - 30%	0%	Monthly	4-5	Yes	An internal medicine physician	A general practitioner|An internal medicine physician|A cardiologist	Agree	Agree	Strongly Agree	Strongly Agree	1	1	1	2	2	2	1	2	1	2	1	2	2	2	1
14358150	Yes	Male	Costa Rica	Internal Medicine		Yes	7	Academic Hospital	No	Yes	Other		American College of Physicians	Amiloidosis|Insuficiencia cardíaca|Insuficiencia cardíaca con fracción de eyección preservada	5-20 patients	50-250 patients	100-500 patients	A fair amount	A fair amount	Neutral	11% - 30%	1% - 10%	1% - 10%	11% - 30%	1% - 10%	Semi-annually	4-5	Yes	A cardiologist	An internal medicine physician|A cardiologist|A hematologist|Un geriatra	Agree	Agree	Neutral	Agree	1	2	1	1	2	1	2	2	1	2	1	2	1	1	1
14365245	Yes	Male	Costa Rica	Cardiology		Yes	11	Academic Hospital	No	No				Amiloidosis|Insuficiencia cardíaca|Insuficiencia cardíaca con fracción de eyección preservada	5-20 patients	>250 patients	100-500 patients	A fair amount	A fair amount	Strongly Agree	1% - 10%	1% - 10%	1% - 10%	1% - 10%	1% - 10%	Annually	4-5	Yes	A cardiologist	A family physician|A hematologist	Agree	Agree	Agree	Strongly Agree	2	2	1	2	2	2	2	1	1	1	1	2	1	2	1
14449336	Yes	Male	Costa Rica	Cardiology		Yes	10	Academic Hospital	No	Yes	Asociación Costarricense de Cardiología|European Society of Cardiology (ESC)|Other		European Heart Rhythm Association	Insuficiencia cardíaca|Insuficiencia cardíaca con fracción de eyección preservada		50-250 patients	100-500 patients	Just a little	Just a little	Agree	31% - 50%	31% - 50%	11% - 30%	11% - 30%	0%	Semi-annually	1-3	Yes	A cardiologist	An internal medicine physician|A neurologist|A hematologist|Un geriatra	Disagree	Agree	Neutral	Agree	1	2	1	1	2	2	1	2	1	1	1	1	1	2	1
14549178	Yes	Male	Costa Rica	Internal Medicine		Yes	8	Academic Hospital	No	Yes	International Society of Internal Medicine (ISIM)|Other		American College of Physicians	Amiloidosis|Insuficiencia cardíaca|Insuficiencia cardíaca con fracción de eyección preservada	Up to 5 patients	50-250 patients	100-500 patients	A fair amount	A fair amount	Agree	1% - 10%	11% - 30%	1% - 10%	1% - 10%	1% - 10%	Weekly	4-5	Yes	An internal medicine physician	An internal medicine physician|A cardiologist|A neurologist|Un geriatra|Un genetista	Agree	Agree	Agree	Agree	1	2	1	2	1	2	2	1	1	2	1	2	1	2	1
14561862	Yes	Male	Costa Rica	Internal Medicine		Yes	35	Academic Hospital	No	Yes	International Society of Internal Medicine (ISIM)|Other		American College of Physicians	Amiloidosis|Insuficiencia cardíaca|Insuficiencia cardíaca con fracción de eyección preservada	Up to 5 patients	Up to 50 patients	Up to 100 patients	A fair amount	A fair amount	Agree	11% - 30%	1% - 10%	1% - 10%	1% - 10%	0%	Semi-annually	1-3	Yes	A cardiologist	An internal medicine physician|A cardiologist	Neutral	Agree	Strongly Agree	Strongly Agree	1	2	1	1	1	1	1	1	1	1	1	2	1	2	1
14565455	Yes	Male	Costa Rica	Cardiology		Yes	3	Academic Hospital	No	Yes	Asociación Costarricense de Cardiología|European Society of Cardiology (ESC)|Other		DZHKF	Amiloidosis|Insuficiencia cardíaca|Insuficiencia cardíaca con fracción de eyección preservada	Up to 5 patients	Up to 50 patients	Up to 100 patients	A fair amount	A fair amount	Agree	51% - 75%	51% - 75%	0%	11% - 30%	0%	Monthly	4-5	Yes	A cardiologist	A general practitioner|A family physician|An internal medicine physician	Agree	Strongly Agree	Agree	Agree	2	2	1	1	1	2	1	2	1	1	1	2	1	2	1
14336834	Yes	Female	México	Internal Medicine		Yes	16	Academic Hospital	No	Yes	International Society of Internal Medicine (ISIM)|Other		Asociacion Medica Mexicana de VIH	Amiloidosis|Insuficiencia cardíaca|Insuficiencia cardíaca con fracción de eyección preservada	5-20 patients	>250 patients	Up to 100 patients	A fair amount	A fair amount	Strongly Agree	1% - 10%	31% - 50%	1% - 10%	1% - 10%	1% - 10%	Semi-annually	6-8	Yes	An internal medicine physician	A family physician|An internal medicine physician|Un geriatra	Agree	Agree	Strongly Agree	Strongly Agree	1	1	1	2	1	2	1	2	1	2	2	2	1	2	1
14345004	Yes	Male	México	Cardiology		Yes	7	Private Clinic/Office	No	Yes	Sociedad Mexicana de Cardiología|American College of Cardiology (ACC)			Amiloidosis|Insuficiencia cardíaca|Insuficiencia cardíaca con fracción de eyección preservada	Up to 5 patients	50-250 patients	100-500 patients	A fair amount	A fair amount	Strongly Agree	1% - 10%	1% - 10%	1% - 10%	1% - 10%	11% - 30%	Less frequently than annually	4-5	Yes	A cardiologist	An internal medicine physician|A cardiologist|A neurologist|A hematologist	Agree	Agree	Agree	Strongly Agree	1	1	1	1	1	1	1	1	1	2	1	1	1	1	1
14345238	Yes	Male	México	Cardiology		Yes	11	Non-academic, high-complexity Hospital	No	No				Amiloidosis|Insuficiencia cardíaca|Insuficiencia cardíaca con fracción de eyección preservada	Up to 5 patients	50-250 patients	100-500 patients	Just a little	Just a little	Agree	51% - 75%	0%	0%	0%	11% - 30%	Semi-annually	1-3	Yes	A cardiologist	An internal medicine physician	Neutral	Agree	Agree	Agree	1	1	1	2	2	2	2	2	1	2	1	2	1	2	1
14347514	Yes	Male	México	Cardiology		Yes	6	Academic Hospital	No	No				Amiloidosis|Insuficiencia cardíaca|Insuficiencia cardíaca con fracción de eyección preservada	5-20 patients	50-250 patients	100-500 patients	A fair amount	A fair amount	Agree	1% - 10%	1% - 10%	1% - 10%	1% - 10%	1% - 10%	Monthly	1-3	Yes	A cardiologist	A family physician|An internal medicine physician|Un genetista	Neutral	Agree	Agree	Agree	1	1	1	1	1	1	1	1	1	1	1	1	1	1	1
14347605	Yes	Male	México	Cardiology		Yes	17	Non-academic, high-complexity Hospital	No	No				Amiloidosis|Insuficiencia cardíaca|Insuficiencia cardíaca con fracción de eyección preservada	Up to 5 patients	>250 patients	Up to 100 patients	Just a little	Just a little	Strongly Disagree	1% - 10%	0%	0%	0%	0%	Less frequently than annually	6-8	No	A family physician	An internal medicine physician	Agree	Neutral	Agree	Strongly Agree	1	1	1	1	2	1	1	1	1	1	1	1	1	1	1
14347707	Yes	Male	México	Cardiology		Yes	3	Academic Hospital	No	No				Amiloidosis|Insuficiencia cardíaca|Insuficiencia cardíaca con fracción de eyección preservada	5-20 patients	50-250 patients	100-500 patients	A fair amount	A fair amount	Agree	31% - 50%	1% - 10%	11% - 30%	0%	11% - 30%	Monthly	4-5	Yes	A cardiologist	A general practitioner|A family physician|An internal medicine physician|A hematologist	Agree	Strongly Agree	Strongly Agree	Agree	1	2	1	2	2	2	2	2	2	2	2	2	2	2	2
14347808	Yes	Male	México	Cardiology		Yes	5	Private Clinic/Office	No	Yes	Sociedad Mexicana de Cardiología			Amiloidosis|Insuficiencia cardíaca|Insuficiencia cardíaca con fracción de eyección preservada	Up to 5 patients	50-250 patients	100-500 patients	A fair amount	A fair amount	Strongly Agree	1% - 10%	11% - 30%	1% - 10%	1% - 10%	11% - 30%	Monthly	1-3	Yes	A cardiologist	An internal medicine physician|A cardiologist|A hematologist|Un geriatra	Agree	Strongly Agree	Agree	Strongly Agree	1	2	1	1	2	1	1	1	1	1	1	2	1	2	1
14347849	Yes	Male	México	Cardiology		Yes	13	Academic Hospital	Yes	Yes	Sociedad Mexicana de Cardiología|American College of Cardiology (ACC)			Amiloidosis|Insuficiencia cardíaca con fracción de eyección preservada	Up to 5 patients		Up to 100 patients	A fair amount	A fair amount	Agree	1% - 10%	1% - 10%	11% - 30%	1% - 10%	1% - 10%	Semi-annually	1-3	Yes	A cardiologist	An internal medicine physician|A cardiologist	Strongly Agree	Strongly Agree	Agree	Agree	1	1	1	1	1	1	1	1	1	1	1	1	1	2	1
14347901	Yes	Female	México	Cardiology		Yes	4	Academic Hospital	No	No				Amiloidosis|Insuficiencia cardíaca|Insuficiencia cardíaca con fracción de eyección preservada	Up to 5 patients	50-250 patients	100-500 patients	A fair amount	A fair amount	Neutral	1% - 10%	31% - 50%	1% - 10%	51% - 75%	11% - 30%	Semi-annually	4-5	Yes	A hematologist	A neurologist|A hematologist	Agree	Agree	Strongly Agree	Strongly Agree	1	2	1	1	2	2	1	2	1	1	2	1	2	2	1
14347915	Yes	Male	México	Cardiology		Yes	23	Non-academic, high-complexity Hospital	No	No				Amiloidosis|Insuficiencia cardíaca|Insuficiencia cardíaca con fracción de eyección preservada	>20 patients	50-250 patients	100-500 patients	A fair amount	A fair amount	Strongly Agree	11% - 30%	11% - 30%	1% - 10%	1% - 10%	11% - 30%	Monthly	6-8	Yes	A cardiologist	An internal medicine physician	Agree	Strongly Agree	Agree	Agree	1	2	1	1	2	1	2	1	1	1	1	1	1	2	1
14348048	Yes	Male	México	Cardiology		Yes	5	Private Clinic/Office	No	No				Amiloidosis|Insuficiencia cardíaca|Insuficiencia cardíaca con fracción de eyección preservada	Up to 5 patients	50-250 patients	100-500 patients	A fair amount	A fair amount	Agree	1% - 10%	1% - 10%	1% - 10%	0%	1% - 10%	Annually	1-3	Yes	An internal medicine physician	An internal medicine physician	Agree	Agree	Strongly Agree	Strongly Agree	1	1	1	1	1	2	2	1	1	2	1	1	1	2	1
14348127	Yes	Female	México	Cardiology		Yes	12	Academic Hospital	Yes	No				Insuficiencia cardíaca|Insuficiencia cardíaca con fracción de eyección preservada		Up to 50 patients	Up to 100 patients	A fair amount	A fair amount	Agree	1% - 10%	1% - 10%	1% - 10%	11% - 30%	31% - 50%	Monthly	1-3	No	A hematologist	An internal medicine physician|A cardiologist	Agree	Agree	Strongly Agree	Strongly Agree	1	1	1	1	1	1	1	2	1	1	1	2	1	1	1
14348235	Yes	Male	México	Cardiology		Yes	5	Academic Hospital	No	No				Insuficiencia cardíaca|Insuficiencia cardíaca con fracción de eyección preservada		Up to 50 patients	Up to 100 patients	A fair amount	A fair amount	Agree	1% - 10%	0%	0%	0%	0%	Less frequently than annually	1-3	Yes	A cardiologist	A cardiologist	Agree	Agree	Agree	Agree	1	2	1	1	2	2	2	2	1	2	1	2	1	2	1
14348296	Yes	Male	México	Cardiology		Yes	5	Academic Hospital	No	No				Insuficiencia cardíaca|Insuficiencia cardíaca con fracción de eyección preservada		50-250 patients	Up to 100 patients	Just a little	Just a little	Agree	0%	0%	0%	0%	0%	Less frequently than annually	1-3	No	I am unsure	A cardiologist	Agree	Agree	Agree	Agree	1	1	1	1	2	2	1	2	1	1	1	2	1	2	1
14348396	Yes	Male	México	Cardiology		Yes	8	Academic Hospital	No	No				Amiloidosis|Insuficiencia cardíaca|Insuficiencia cardíaca con fracción de eyección preservada	5-20 patients	50-250 patients	Up to 100 patients	A fair amount	A fair amount	Agree	11% - 30%	51% - 75%	0%	0%	1% - 10%	Monthly	1-3	Yes	An internal medicine physician	A general practitioner|A family physician|An internal medicine physician	Agree	Strongly Agree	Strongly Agree	Strongly Agree	1	1	1	1	2	1	2	2	1	2	1	2	1	2	1
14348532	Yes	Male	México	Cardiology		Yes	10	Private Clinic/Office	No	No				Amiloidosis|Insuficiencia cardíaca|Insuficiencia cardíaca con fracción de eyección preservada	Up to 5 patients	50-250 patients	100-500 patients	A fair amount	A great deal	Strongly Disagree	1% - 10%	1% - 10%	0%	0%	0%	Annually	4-5	Yes	I am unsure	A general practitioner|An internal medicine physician	Agree	Agree	Strongly Agree	Strongly Agree	1	2	1	1	2	1	2	2	1	1	1	2	2	2	1
14348580	Yes	Male	México	Cardiology		Yes	8	Private Clinic/Office	No	No				Amiloidosis|Insuficiencia cardíaca|Insuficiencia cardíaca con fracción de eyección preservada	Up to 5 patients	>250 patients	100-500 patients	Just a little	Just a little	Neutral	1% - 10%	1% - 10%	1% - 10%	0%	1% - 10%	Annually	1-3	Yes	A cardiologist	A family physician|An internal medicine physician	Agree	Agree	Agree	Neutral	1	1	1	1	1	1	1	2	2	2	2	2	1	1	1
14348601	Yes	Female	México	Cardiology		Yes	20	Academic Hospital	No	Yes	Other		ASOCIACIÒN NACIONAL DE CARDIÓLOGOS DE MÉXICO|SOCIEDAD NACIONAL DE ECOCARDIOGRAFIA DE MÉXICO	Insuficiencia cardíaca|Insuficiencia cardíaca con fracción de eyección preservada		Up to 50 patients	Up to 100 patients	Just a little	Just a little	Agree	0%	0%	0%	0%	0%	Less frequently than annually	4-5	No	I am unsure	A cardiologist	Neutral	Agree	Strongly Agree	Strongly Agree	1	2	1	1	2	1	1	1	1	1	1	2	1	1	1
14348626	Yes	Male	México	Cardiology		Yes	11	Private Clinic/Office	No	No				Amiloidosis|Insuficiencia cardíaca|Insuficiencia cardíaca con fracción de eyección preservada	5-20 patients	50-250 patients	100-500 patients	A great deal	A fair amount	Strongly Agree	11% - 30%	31% - 50%	11% - 30%	1% - 10%	1% - 10%	Monthly	1-3	Yes	A cardiologist	An internal medicine physician|A neurologist|A hematologist	Agree	Strongly Agree	Agree	Strongly Agree	1	2	1	1	1	2	2	1	1	2	1	1	1	2	1
14348778	Yes	Female	México	Cardiology		Yes	18	Academic Hospital	No	No				Insuficiencia cardíaca|Insuficiencia cardíaca con fracción de eyección preservada		>250 patients	100-500 patients	A fair amount	A fair amount	Agree	1% - 10%	1% - 10%	1% - 10%	0%	1% - 10%	Monthly	1-3	Yes	A cardiologist	A general practitioner|A family physician|An internal medicine physician|Un geriatra	Agree	Agree	Strongly Agree	Strongly Agree	1	2	1	1	2	1	1	1	1	1	1	2	1	2	1
14348795	Yes	Male	México	Cardiology		Yes	8	Private Clinic/Office	No	No				Amiloidosis|Insuficiencia cardíaca|Insuficiencia cardíaca con fracción de eyección preservada	5-20 patients	>250 patients	>500 patients	A great deal	A great deal	Strongly Agree	31% - 50%	11% - 30%	1% - 10%	1% - 10%	1% - 10%	Semi-annually	4-5	Yes	A hematologist	A hematologist	Strongly Agree	Strongly Agree	Agree	Strongly Agree	1	2	2	2	2	2	2	2	1	2	1	2	1	2	1
14348815	Yes	Male	México	Cardiology		Yes	32	Low complexity Hospital	No	Yes	Other		ANCAM	Insuficiencia cardíaca|Insuficiencia cardíaca con fracción de eyección preservada		50-250 patients	Up to 100 patients	A fair amount	A fair amount	Strongly Agree	1% - 10%	0%	0%	1% - 10%	1% - 10%	Semi-annually	1-3	No	A cardiologist	A cardiologist	Neutral	Agree	Strongly Agree	Strongly Agree	1	1	1	1	1	2	2	2	1	1	2	2	1	2	1
14348911	Yes	Male	México	Cardiology		Yes	33	Private Clinic/Office	No	No				Amiloidosis|Insuficiencia cardíaca|Insuficiencia cardíaca con fracción de eyección preservada	Up to 5 patients	Up to 50 patients	Up to 100 patients	Just a little	Just a little	Agree	1% - 10%	0%	1% - 10%	0%	0%	Less frequently than annually	1-3	No	I am unsure	Un genetista	Agree	Agree	Strongly Agree	Strongly Agree	1	1	1	1	1	1	1	1	1	1	1	1	1	1	1
14348939	Yes	Male	México	Cardiology		Yes	11	Private Clinic/Office	No	No				Amiloidosis|Insuficiencia cardíaca|Insuficiencia cardíaca con fracción de eyección preservada	>20 patients	>250 patients	100-500 patients	A fair amount	A fair amount	Strongly Agree	51% - 75%	51% - 75%	51% - 75%	51% - 75%	51% - 75%	Weekly	1-3	Yes	A general practitioner	A general practitioner	Strongly Agree	Strongly Agree	Strongly Agree	Strongly Agree	1	1	1	1	1	1	1	1	1	1	1	1	1	1	1
14348960	Yes	Male	México	Cardiology		Yes	2	Academic Hospital	No	No				Insuficiencia cardíaca|Insuficiencia cardíaca con fracción de eyección preservada		50-250 patients	Up to 100 patients	Just a little	Just a little	Strongly Disagree	0%	0%	0%	0%	0%	Less frequently than annually	4-5	No	I am unsure	A cardiologist	Disagree	Agree	Strongly Agree	Strongly Agree	1	2	1	2	2	2	2	2	1	2	1	2	1	2	1
14348991	Yes	Male	México	Cardiology		Yes	23	Private Clinic/Office	No	No				Amiloidosis|Insuficiencia cardíaca|Insuficiencia cardíaca con fracción de eyección preservada	Up to 5 patients	Up to 50 patients	Up to 100 patients	A fair amount	A fair amount	Agree	1% - 10%	1% - 10%	1% - 10%	1% - 10%	1% - 10%	Monthly	4-5	Yes	A cardiologist	An internal medicine physician	Agree	Strongly Agree	Strongly Agree	Strongly Agree	1	2	1	1	2	1	1	1	1	1	1	2	1	2	1
14349086	Yes	Male	México	Internal Medicine		Yes	18	Academic Hospital	No	No				Insuficiencia cardíaca		50-250 patients		Just a little	Just a little	Agree	1% - 10%	1% - 10%	1% - 10%	0%	0%	Semi-annually	4-5	No	A cardiologist	An internal medicine physician	Agree	Agree	Strongly Agree	Strongly Agree	1	2	1	1	2	2	2	2	1	1	1	2	2	2	1
14349092	Yes	Female	México	Internal Medicine		Yes	10	Private Clinic/Office	No	No				Amiloidosis|Insuficiencia cardíaca|Insuficiencia cardíaca con fracción de eyección preservada	5-20 patients	50-250 patients	100-500 patients	A fair amount	Just a little	Agree	1% - 10%	1% - 10%	11% - 30%	1% - 10%	11% - 30%	Monthly	4-5	Yes	A cardiologist	An internal medicine physician	Agree	Agree	Agree	Agree	1	1	1	1	2	1	1	1	1	1	1	1	1	1	1
14349103	Yes	Male	México	Internal Medicine		Yes	14	Academic Hospital	No	No				Amiloidosis|Insuficiencia cardíaca|Insuficiencia cardíaca con fracción de eyección preservada	Up to 5 patients	Up to 50 patients	Up to 100 patients	Just a little	Just a little	Strongly Disagree	0%	0%	0%	0%	0%	Less frequently than annually	4-5	No	A cardiologist	An internal medicine physician	Disagree	Disagree	Disagree	Disagree	1	1	1	1	2	2	2	2	2	2	2	1	2	2	1
14349119	Yes	Female	México	Internal Medicine		Yes	14	Academic Hospital	No	No				Insuficiencia cardíaca|Insuficiencia cardíaca con fracción de eyección preservada		50-250 patients	100-500 patients	Just a little	Just a little	Agree	31% - 50%	11% - 30%	1% - 10%	1% - 10%	11% - 30%	Annually	4-5	No	A cardiologist	An internal medicine physician|A cardiologist	Neutral	Agree	Agree	Strongly Agree	1	2	1	1	2	2	1	1	2	1	1	2	2	2	1
14349160	Yes	Male	México	Internal Medicine		Yes	38	Private Clinic/Office	No	Yes	Other		Colegio de Medicina Interna de México	Insuficiencia cardíaca|Insuficiencia cardíaca con fracción de eyección preservada		Up to 50 patients	Up to 100 patients	Heard of, know nothing about it	Never heard of it	Strongly Disagree	0%	0%	0%	0%	0%	Less frequently than annually	1-3	No	A cardiologist	An internal medicine physician|A cardiologist|A neurologist	Strongly Disagree	Strongly Disagree	Strongly Disagree	Agree	2	2	1	1	2	2	2	2	2	2	2	2	2	2	2
14349178	Yes	Male	México	Cardiology		Yes	6	Academic Hospital	No	Yes	Sociedad Mexicana de Cardiología|American College of Cardiology (ACC)|European Society of Cardiology (ESC)			Insuficiencia cardíaca|Insuficiencia cardíaca con fracción de eyección preservada		50-250 patients	Up to 100 patients	Just a little	Just a little	Agree	1% - 10%	1% - 10%	0%	0%	0%	Annually	>10	Yes	A cardiologist	An internal medicine physician|A cardiologist	Agree	Agree	Disagree	Strongly Agree	1	1	1	1	2	1	1	1	1	2	2	2	1	2	1
14349188	Yes	Female	México	Cardiology		Yes	8	Academic Hospital	No	No				Insuficiencia cardíaca|Insuficiencia cardíaca con fracción de eyección preservada		>250 patients	100-500 patients	A fair amount	A fair amount	Agree	1% - 10%	1% - 10%	1% - 10%	1% - 10%	0%	Semi-annually	4-5	Yes	A hematologist	A cardiologist	Neutral	Disagree	Agree	Strongly Agree	1	1	1	1	2	2	1	1	1	1	1	2	1	1	1
14349201	Yes	Male	México	Internal Medicine		Yes	14	Academic Hospital	No	Yes	Other		Sociedad mexicana de hepatologia|Consejo de medicina interna de mexico	Insuficiencia cardíaca|Insuficiencia cardíaca con fracción de eyección preservada		Up to 50 patients	Up to 100 patients	Heard of, know nothing about it	Heard of, know nothing about it	Disagree	0%	0%	0%	0%	0%	Less frequently than annually	0	No	A general practitioner	A general practitioner|A neurologist|Un geriatra	Strongly Disagree	Strongly Disagree	Strongly Agree	Strongly Agree	1	1	1	2	1	1	1	1	1	1	1	1	1	1	1
14349204	Yes	Male	México	Cardiology		Yes	13	Academic Hospital	No	No				Amiloidosis|Insuficiencia cardíaca|Insuficiencia cardíaca con fracción de eyección preservada	5-20 patients	>250 patients	100-500 patients	A great deal	A great deal	Agree	1% - 10%	1% - 10%	1% - 10%	1% - 10%	1% - 10%	Monthly	9-10	Yes	A cardiologist	A family physician|An internal medicine physician|A cardiologist	Agree	Agree	Agree	Agree	1	1	1	1	1	2	1	1	1	1	1	1	1	2	1
14349214	Yes	Male	México	Internal Medicine		Yes	30	Private Clinic/Office	No	Yes	International Society of Internal Medicine (ISIM)			Insuficiencia cardíaca		50-250 patients		A fair amount	A great deal	Strongly Agree	1% - 10%	1% - 10%	0%	1% - 10%	0%	Semi-annually	9-10	Yes	A cardiologist	A general practitioner	Strongly Agree	Strongly Agree	Strongly Agree	Strongly Agree	1	1	1	1	1	1	1	1	1	2	1	2	2	2	2
14349268	Yes	Female	México	Internal Medicine		Yes	16	Non-academic, high-complexity Hospital	No	No				Amiloidosis|Insuficiencia cardíaca|Insuficiencia cardíaca con fracción de eyección preservada	Up to 5 patients	50-250 patients	100-500 patients	Just a little	Just a little	Agree	0%	0%	0%	0%	0%	Less frequently than annually	>10	No	A cardiologist	An internal medicine physician|A cardiologist|Un genetista	Agree	Agree	Strongly Agree	Strongly Agree	1	2	1	1	1	2	1	2	1	1	1	2	1	1	1
14349663	Yes	Female	México	Internal Medicine		Yes	20	Non-academic, high-complexity Hospital	No	No				Amiloidosis|Insuficiencia cardíaca|Insuficiencia cardíaca con fracción de eyección preservada	Up to 5 patients	50-250 patients	100-500 patients	A fair amount	A fair amount	Agree	1% - 10%	1% - 10%	1% - 10%	1% - 10%	1% - 10%	Semi-annually	9-10	Yes	A cardiologist	A general practitioner|A family physician|An internal medicine physician|A cardiologist|A neurologist|A hematologist|Un geriatra|Un genetista	Neutral	Neutral	Neutral	Neutral	1	1	1	1	1	1	1	1	1	1	1	1	1	1	1
14350119	Yes	Male	México	Cardiology		Yes	17	Academic Hospital	No	Yes	Sociedad Mexicana de Cardiología|American College of Cardiology (ACC)|European Society of Cardiology (ESC)			Amiloidosis|Insuficiencia cardíaca|Insuficiencia cardíaca con fracción de eyección preservada	Up to 5 patients	>250 patients	Up to 100 patients	A fair amount	A fair amount	Strongly Agree	51% - 75%	51% - 75%	51% - 75%	31% - 50%	0%	Monthly	4-5	Yes	A family physician	A family physician|An internal medicine physician|A cardiologist	Agree	Strongly Agree	Strongly Agree	Strongly Agree	1	2	1	1	1	1	1	2	1	1	1	1	1	1	1
14350240	Yes	Male	México	Internal Medicine		Yes	18	Academic Hospital	No	No				Amiloidosis|Insuficiencia cardíaca|Insuficiencia cardíaca con fracción de eyección preservada	Up to 5 patients	Up to 50 patients	Up to 100 patients	A fair amount	A fair amount	Agree	1% - 10%	11% - 30%	11% - 30%	11% - 30%	1% - 10%	Less frequently than annually	6-8	No	A cardiologist	A general practitioner|A family physician	Agree	Agree	Agree	Strongly Agree	1	1	1	1	2	1	1	1	2	1	2	1	1	2	1
14350247	Yes	Male	México	Cardiology		Yes	16	Academic Hospital	No	No				Amiloidosis|Insuficiencia cardíaca|Insuficiencia cardíaca con fracción de eyección preservada	Up to 5 patients	50-250 patients	100-500 patients	Just a little	Just a little	Agree	0%	0%	0%	0%	0%	Less frequently than annually	0	No	A cardiologist	A cardiologist	Agree	Agree	Agree	Agree	1	1	1	1	1	1	1	1	1	1	1	1	1	1	1
14350259	Yes	Female	México	Internal Medicine		Yes	16	Academic Hospital	No	No				Amiloidosis|Insuficiencia cardíaca|Insuficiencia cardíaca con fracción de eyección preservada	Up to 5 patients	Up to 50 patients	Up to 100 patients	A fair amount	Just a little	Neutral	1% - 10%	0%	1% - 10%	0%	0%	Semi-annually	4-5	Yes	A cardiologist	A family physician	Neutral	Agree	Strongly Agree	Strongly Agree	1	2	1	2	2	2	1	2	1	2	2	1	1	2	1
14350580	Yes	Male	México	Internal Medicine		Yes	18	Private Clinic/Office	No	No				Amiloidosis|Insuficiencia cardíaca|Insuficiencia cardíaca con fracción de eyección preservada	Up to 5 patients	50-250 patients	Up to 100 patients	A fair amount	A fair amount	Agree	1% - 10%	11% - 30%	1% - 10%	1% - 10%	1% - 10%	Monthly	4-5	Yes	A cardiologist	An internal medicine physician	Strongly Agree	Strongly Agree	Strongly Agree	Strongly Agree	1	2	1	1	2	1	1	2	1	1	1	2	1	1	2
14350609	Yes	Female	México	Cardiology		Yes	10	Academic Hospital	No	No				Amiloidosis|Insuficiencia cardíaca|Insuficiencia cardíaca con fracción de eyección preservada	Up to 5 patients	50-250 patients	100-500 patients	Just a little	A fair amount	Agree	1% - 10%	1% - 10%	1% - 10%	1% - 10%	1% - 10%	Weekly	6-8	Yes	A cardiologist	A general practitioner|A family physician|An internal medicine physician|Un geriatra	Agree	Agree	Agree	Strongly Agree	1	1	1	1	1	1	1	1	1	1	1	1	1	1	2
14350705	Yes	Male	México	Cardiology		Yes	3	Academic Hospital	No	No				Amiloidosis|Insuficiencia cardíaca|Insuficiencia cardíaca con fracción de eyección preservada	Up to 5 patients	50-250 patients	Up to 100 patients	A fair amount	A fair amount	Agree	1% - 10%	1% - 10%	1% - 10%	1% - 10%	1% - 10%	Semi-annually	4-5	Yes	A cardiologist	A general practitioner|A family physician|An internal medicine physician|A neurologist|A hematologist|Un geriatra	Agree	Agree	Strongly Agree	Strongly Agree	1	2	1	1	1	1	1	2	1	2	1	2	1	1	1
14350757	Yes	Male	México	Cardiology		Yes	7	Academic Hospital	No	Yes	Sociedad Mexicana de Cardiología			Insuficiencia cardíaca|Insuficiencia cardíaca con fracción de eyección preservada		50-250 patients	100-500 patients	A fair amount	A fair amount	Neutral	0%	0%	0%	0%	0%	Monthly	>10	No	I am unsure	Un genetista	Neutral	Neutral	Strongly Agree	Strongly Agree	1	2	1	1	2	2	2	1	1	2	2	2	1	2	1
14350769	Yes	Female	México	Internal Medicine		Yes	7	Private Clinic/Office	No	No				Insuficiencia cardíaca con fracción de eyección preservada			100-500 patients	A fair amount	A fair amount	Neutral	11% - 30%	0%	1% - 10%	0%	0%	Less frequently than annually	1-3	Yes	A cardiologist	A family physician	Neutral	Neutral	Neutral	Agree	1	2	1	1	2	1	1	2	1	1	2	2	1	2	1
14350945	Yes	Male	México	Internal Medicine		Yes	9	Academic Hospital	Yes	Yes	European Society of Cardiology (ESC)|Other		Colegio Mexicano de Medicina Interna|Sociedad Española de Medicina Interna	Insuficiencia cardíaca|Insuficiencia cardíaca con fracción de eyección preservada		50-250 patients	Up to 100 patients	A fair amount	A fair amount	Agree	1% - 10%	31% - 50%	1% - 10%	1% - 10%	11% - 30%	Semi-annually	4-5	Yes	A cardiologist	A family physician|An internal medicine physician|Un geriatra	Agree	Agree	Agree	Strongly Agree	1	1	1	1	2	2	1	1	1	1	1	1	1	2	1
14350950	Yes	Female	México	Cardiology		Yes	18	Private Clinic/Office	No	No				Amiloidosis|Insuficiencia cardíaca|Insuficiencia cardíaca con fracción de eyección preservada	Up to 5 patients	50-250 patients	100-500 patients	A fair amount	A fair amount	Agree	1% - 10%	1% - 10%	1% - 10%	1% - 10%	1% - 10%	Monthly	1-3	Yes	A cardiologist	Un genetista	Agree	Agree	Agree	Strongly Agree	1	1	1	1	1	1	1	2	1	1	1	2	1	2	1
14351094	Yes	Male	México	Internal Medicine		Yes	32	Non-academic, high-complexity Hospital	No	No				Amiloidosis|Insuficiencia cardíaca|Insuficiencia cardíaca con fracción de eyección preservada	Up to 5 patients	Up to 50 patients	Up to 100 patients	A fair amount	A fair amount	Strongly Agree	1% - 10%	0%	1% - 10%	1% - 10%	1% - 10%	Monthly	4-5	Yes	A cardiologist	An internal medicine physician|A cardiologist|Un genetista	Strongly Agree	Strongly Agree	Strongly Agree	Strongly Agree	1	1	1	1	1	1	1	1	1	1	1	2	1	2	1
14351224	Yes	Male	México	Cardiology		Yes	5	Academic Hospital	No	Yes	Sociedad Mexicana de Cardiología|American College of Cardiology (ACC)|European Society of Cardiology (ESC)			Insuficiencia cardíaca|Insuficiencia cardíaca con fracción de eyección preservada		50-250 patients	Up to 100 patients	Just a little	Just a little	Neutral	1% - 10%	1% - 10%	0%	0%	0%	Semi-annually	1-3	No	A hematologist	A hematologist	Disagree	Agree	Agree	Agree	2	1	1	1	2	1	1	2	1	2	1	2	1	2	1
14351784	Yes	Male	México	Cardiology		Yes	29	Academic Hospital	No	No				Amiloidosis|Insuficiencia cardíaca|Insuficiencia cardíaca con fracción de eyección preservada	>20 patients	>250 patients	>500 patients	A great deal	A great deal	Strongly Agree	1% - 10%	1% - 10%	11% - 30%	11% - 30%	11% - 30%	Monthly	1-3	Yes	A cardiologist	A cardiologist	Strongly Agree	Strongly Agree	Agree	Strongly Agree	1	1	1	1	1	1	1	1	1	1	1	1	1	1	1
14351861	Yes	Male	México	Cardiology		Yes	8	Academic Hospital	No	No				Insuficiencia cardíaca|Insuficiencia cardíaca con fracción de eyección preservada		50-250 patients	Up to 100 patients	Just a little	Just a little	Agree	0%	0%	0%	0%	1% - 10%	Semi-annually	1-3	No	A cardiologist	An internal medicine physician	Agree	Agree	Agree	Agree	1	1	1	2	2	2	1	2	1	1	1	2	1	2	1
14351920	Yes	Male	México	Internal Medicine		Yes	5	Academic Hospital	No	Yes	International Society of Internal Medicine (ISIM)|American College of Cardiology (ACC)|Other		colegio de medicina interna de mexico	Amiloidosis|Insuficiencia cardíaca|Insuficiencia cardíaca con fracción de eyección preservada	5-20 patients	>250 patients	100-500 patients	A fair amount	A fair amount	Agree	1% - 10%	1% - 10%	51% - 75%	11% - 30%	11% - 30%	Semi-annually	4-5	Yes	A cardiologist	An internal medicine physician	Agree	Agree	Strongly Agree	Neutral	1	2	1	1	1	1	1	2	1	1	1	1	1	2	1
14351947	Yes	Male	México	Internal Medicine		Yes	26	Non-academic, high-complexity Hospital	No	No				Amiloidosis|Insuficiencia cardíaca	5-20 patients	50-250 patients		A fair amount	A fair amount	Agree	1% - 10%	0%	1% - 10%	1% - 10%	1% - 10%	Monthly	1-3	Yes	A cardiologist	A general practitioner|A family physician|Un geriatra	Agree	Agree	Strongly Agree	Strongly Agree	1	1	1	1	2	1	1	1	2	1	1	1	1	1	1
14352130	Yes	Male	México	Cardiology		Yes	10	Private Clinic/Office	No	Yes	American College of Cardiology (ACC)|European Society of Cardiology (ESC)|World Heart Federation (WHF)			Insuficiencia cardíaca|Insuficiencia cardíaca con fracción de eyección preservada		>250 patients	100-500 patients	Heard of, know nothing about it	Heard of, know nothing about it	Strongly Disagree	0%	0%	0%	0%	0%	Less frequently than annually	0	No	I am unsure	A family physician	Strongly Disagree	Strongly Disagree	Strongly Agree	Strongly Agree	1	1	1	1	2	1	1	2	2	2	1	1	1	2	1
14353106	Yes	Male	México	Cardiology		Yes	25	Private Clinic/Office	No	Yes	Sociedad Mexicana de Cardiología|American College of Cardiology (ACC)|European Society of Cardiology (ESC)			Amiloidosis|Insuficiencia cardíaca|Insuficiencia cardíaca con fracción de eyección preservada	Up to 5 patients	50-250 patients	100-500 patients	A fair amount	A fair amount	Strongly Agree	51% - 75%	1% - 10%	11% - 30%	1% - 10%	31% - 50%	Monthly	1-3	Yes	A cardiologist	An internal medicine physician	Agree	Agree	Neutral	Agree	1	1	1	1	2	1	1	2	1	2	1	2	1	2	1
14354336	Yes	Male	México	Cardiology		Yes	23	Academic Hospital	No	No				Insuficiencia cardíaca|Insuficiencia cardíaca con fracción de eyección preservada		>250 patients	Up to 100 patients	Just a little	Just a little	Disagree	0%	0%	0%	0%	0%	Semi-annually	6-8	No	A hematologist	A cardiologist	Disagree	Agree	Strongly Agree	Strongly Agree	1	2	1	1	2	1	1	1	1	1	1	1	2	1	1
14354864	Yes	Female	México	Cardiology		Yes	5	Academic Hospital	No	No				Amiloidosis|Insuficiencia cardíaca|Insuficiencia cardíaca con fracción de eyección preservada	Up to 5 patients	Up to 50 patients	Up to 100 patients	Just a little	Just a little	Neutral	1% - 10%	0%	1% - 10%	0%	1% - 10%	Annually	1-3	Yes	A cardiologist	A family physician|An internal medicine physician	Neutral	Agree	Agree	Strongly Agree	1	1	1	1	2	2	1	1	2	2	1	1	1	2	1
14355117	Yes	Female	México	Internal Medicine		Yes	30	Private Clinic/Office	No	No				Insuficiencia cardíaca		Up to 50 patients		Just a little	Just a little	Neutral	0%	0%	0%	0%	0%	Less frequently than annually	0	No	A cardiologist	An internal medicine physician	Neutral	Neutral	Strongly Agree	Strongly Agree	1	1	1	1	2	2	1	1	1	1	1	2	1	2	1
14355534	Yes	Female	México	Internal Medicine		Yes	5	Private Clinic/Office	No	No				Insuficiencia cardíaca|Insuficiencia cardíaca con fracción de eyección preservada		Up to 50 patients	Up to 100 patients	Heard of, know nothing about it	Heard of, know nothing about it	Disagree	0%	0%	0%	0%	0%	Less frequently than annually	1-3	No	A cardiologist	A general practitioner|A family physician	Disagree	Neutral	Agree	Agree	1	1	1	1	2	1	1	2	2	2	1	2	2	2	1
14355571	Yes	Female	México	Cardiology		Yes	5	Private Clinic/Office	No	No				Amiloidosis|Insuficiencia cardíaca|Insuficiencia cardíaca con fracción de eyección preservada	5-20 patients	50-250 patients	100-500 patients	A fair amount	A fair amount	Agree	1% - 10%	1% - 10%	0%	1% - 10%	11% - 30%	Semi-annually	4-5	Yes	I am unsure	An internal medicine physician|Un genetista	Agree	Strongly Agree	Agree	Neutral	1	1	1	1	1	1	1	1	1	1	1	1	1	2	1
14357089	Yes	Male	México	Cardiology		Yes	36	Academic Hospital	No	Yes	Sociedad Mexicana de Cardiología			Amiloidosis|Insuficiencia cardíaca|Insuficiencia cardíaca con fracción de eyección preservada	Up to 5 patients	50-250 patients	Up to 100 patients	A fair amount	A fair amount	Agree	1% - 10%	0%	0%	1% - 10%	31% - 50%	Annually	1-3	Yes	A cardiologist	A cardiologist	Agree	Agree	Neutral	Agree	1	2	1	1	1	1	1	1	1	1	2	2	2	1	1
14358015	Yes	Male	México	Cardiology		Yes	32	Private Clinic/Office	No	No				Amiloidosis|Insuficiencia cardíaca|Insuficiencia cardíaca con fracción de eyección preservada	Up to 5 patients	Up to 50 patients	Up to 100 patients	A fair amount	A fair amount	Strongly Disagree	31% - 50%	11% - 30%	1% - 10%	1% - 10%	0%	Monthly	4-5	Yes	A cardiologist	A general practitioner|A family physician|An internal medicine physician|Un geriatra|Un genetista	Agree	Agree	Agree	Agree	1	2	1	1	1	1	1	2	1	1	2	2	1	1	1
14358192	Yes	Male	México	Cardiology		Yes	25	Non-academic, high-complexity Hospital	No	No				Amiloidosis|Insuficiencia cardíaca|Insuficiencia cardíaca con fracción de eyección preservada	Up to 5 patients	>250 patients	Up to 100 patients	Just a little	Just a little	Agree	1% - 10%	1% - 10%	1% - 10%	1% - 10%	1% - 10%	Annually	1-3	Yes	A cardiologist	Un genetista	Neutral	Agree	Strongly Agree	Strongly Agree	1	1	1	1	2	1	1	1	1	1	1	2	1	1	1
14358411	Yes	Male	México	Cardiology		Yes	11	Private Clinic/Office	No	Yes	Sociedad Mexicana de Cardiología			Amiloidosis|Insuficiencia cardíaca|Insuficiencia cardíaca con fracción de eyección preservada	5-20 patients	50-250 patients	100-500 patients	A fair amount	A fair amount	Agree	11% - 30%	11% - 30%	1% - 10%	1% - 10%	31% - 50%	Monthly	1-3	Yes	A cardiologist	An internal medicine physician	Agree	Agree	Strongly Agree	Strongly Agree	1	2	1	1	2	2	1	2	1	1	1	2	1	2	1
14358413	Yes	Female	México	Cardiology		Yes	18	Academic Hospital	No	No				Amiloidosis|Insuficiencia cardíaca|Insuficiencia cardíaca con fracción de eyección preservada	5-20 patients	>250 patients	>500 patients	A fair amount	A fair amount	Agree	1% - 10%	31% - 50%	1% - 10%	1% - 10%	1% - 10%	Annually	1-3	Yes	A cardiologist	A cardiologist	Agree	Agree	Agree	Agree	1	2	1	1	2	1	1	1	1	1	2	2	1	2	1
14358591	Yes	Male	México	Cardiology		Yes	8	Academic Hospital	No	No				Amiloidosis|Insuficiencia cardíaca|Insuficiencia cardíaca con fracción de eyección preservada	Up to 5 patients	>250 patients	Up to 100 patients	A great deal	A great deal	Strongly Agree	11% - 30%	31% - 50%	1% - 10%	1% - 10%	1% - 10%	Semi-annually	4-5	Yes	A cardiologist	A family physician|An internal medicine physician	Strongly Agree	Strongly Agree	Strongly Agree	Strongly Agree	1	2	1	2	1	1	2	2	1	2	1	2	1	2	1
14362312	Yes	Female	México	Cardiology		Yes	5	Private Clinic/Office	No	No				Insuficiencia cardíaca|Insuficiencia cardíaca con fracción de eyección preservada		Up to 50 patients	Up to 100 patients	A fair amount	A fair amount	Agree	1% - 10%	1% - 10%	1% - 10%	1% - 10%	1% - 10%	Annually	1-3	Yes	A hematologist	A cardiologist|A neurologist|A hematologist	Neutral	Agree	Strongly Agree	Strongly Agree	1	1	1	1	2	2	2	2	1	2	1	2	1	2	1
14362315	Yes	Female	México	Cardiology		Yes	4	Academic Hospital	No	Yes	Sociedad Mexicana de Cardiología			Insuficiencia cardíaca|Insuficiencia cardíaca con fracción de eyección preservada		Up to 50 patients	Up to 100 patients	Just a little	Just a little	Neutral	0%	0%	0%	0%	0%	Monthly	1-3	No	I am unsure	An internal medicine physician|A cardiologist|A hematologist	Agree	Agree	Agree	Strongly Agree	2	2	1	2	2	2	2	2	1	1	2	2	1	2	1
14363054	Yes	Male	México	Cardiology		Yes	25	Private Clinic/Office	No	Yes	Sociedad Mexicana de Cardiología			Insuficiencia cardíaca		50-250 patients		Just a little	Just a little	Agree	0%	0%	0%	0%	0%	Annually	4-5	No	A cardiologist	An internal medicine physician	Agree	Agree	Agree	Strongly Agree	1	1	1	1	1	1	1	1	1	1	1	1	1	1	1
14363178	Yes	Female	México	Cardiology		Yes	13	Non-academic, high-complexity Hospital	No	No				Amiloidosis|Insuficiencia cardíaca|Insuficiencia cardíaca con fracción de eyección preservada	Up to 5 patients	>250 patients	100-500 patients	Just a little	Just a little	Agree	1% - 10%	0%	1% - 10%	1% - 10%	1% - 10%	Semi-annually	4-5	Yes	A cardiologist	A cardiologist|A hematologist	Agree	Agree	Strongly Agree	Strongly Agree	1	2	1	1	2	1	1	2	2	2	2	1	2	2	1
14363249	Yes	Male	México	Cardiology		Yes	35	Private Clinic/Office	No	Yes	Sociedad Mexicana de Cardiología|American College of Cardiology (ACC)|European Society of Cardiology (ESC)|World Heart Federation (WHF)			Amiloidosis|Insuficiencia cardíaca|Insuficiencia cardíaca con fracción de eyección preservada	5-20 patients	50-250 patients	Up to 100 patients	A fair amount	A fair amount	Strongly Agree	1% - 10%	1% - 10%	1% - 10%	0%	1% - 10%	Weekly	4-5	Yes	A cardiologist	An internal medicine physician|A cardiologist	Agree	Agree	Strongly Agree	Strongly Agree	1	1	1	1	2	1	1	1	1	1	1	1	1	2	1
14363477	Yes	Female	México	Cardiology		Yes	8	Academic Hospital	No	No				Insuficiencia cardíaca|Insuficiencia cardíaca con fracción de eyección preservada		>250 patients	>500 patients	Just a little	Just a little	Neutral	1% - 10%	0%	0%	0%	0%	Less frequently than annually	4-5	No	A cardiologist	A general practitioner|A family physician|An internal medicine physician	Neutral	Neutral	Agree	Strongly Agree	1	1	1	1	1	1	2	1	1	2	2	1	1	2	1
14363550	Yes	Female	México	Cardiology		Yes	5	Academic Hospital	No	No				Insuficiencia cardíaca|Insuficiencia cardíaca con fracción de eyección preservada		50-250 patients	Up to 100 patients	Just a little	A fair amount	Strongly Agree	1% - 10%	0%	0%	0%	0%	Monthly	0	No	A cardiologist	A cardiologist	Agree	Agree	Disagree	Agree	1	1	1	1	2	1	1	1	1	2	2	2	1	1	1
14363582	Yes	Male	México	Cardiology		Yes	10	Private Clinic/Office	No	No				Amiloidosis|Insuficiencia cardíaca|Insuficiencia cardíaca con fracción de eyección preservada	5-20 patients	>250 patients	>500 patients	Just a little	Just a little	Neutral	11% - 30%	11% - 30%	1% - 10%	11% - 30%	1% - 10%	Semi-annually	4-5	Yes	A cardiologist	A hematologist	Neutral	Agree	Agree	Agree	2	2	1	1	1	2	1	2	1	2	1	2	1	2	1
14363607	Yes	Male	México	Cardiology		Yes	33	Academic Hospital	No	Yes	Sociedad Mexicana de Cardiología|European Society of Cardiology (ESC)			Amiloidosis|Insuficiencia cardíaca|Insuficiencia cardíaca con fracción de eyección preservada	Up to 5 patients	50-250 patients	Up to 100 patients	A fair amount	Just a little	Neutral	1% - 10%	1% - 10%	1% - 10%	1% - 10%	1% - 10%	Annually	4-5	Yes	A cardiologist	Un genetista	Neutral	Strongly Agree	Agree	Strongly Agree	1	1	1	1	1	1	1	1	1	1	1	1	1	1	1
14363733	Yes	Female	México	Cardiology		Yes	3	Academic Hospital	No	No				Amiloidosis|Insuficiencia cardíaca|Insuficiencia cardíaca con fracción de eyección preservada	Up to 5 patients	50-250 patients	100-500 patients	Just a little	Just a little	Neutral	1% - 10%	1% - 10%	11% - 30%	11% - 30%	31% - 50%	Semi-annually	4-5	Yes	An internal medicine physician	An internal medicine physician	Agree	Agree	Agree	Strongly Agree	1	1	1	1	1	1	1	1	1	1	1	1	1	1	1
14363784	Yes	Male	México	Cardiology		Yes	5	Academic Hospital	No	No				Amiloidosis|Insuficiencia cardíaca|Insuficiencia cardíaca con fracción de eyección preservada	Up to 5 patients	Up to 50 patients	Up to 100 patients	A fair amount	A fair amount	Strongly Disagree	1% - 10%	1% - 10%	1% - 10%	1% - 10%	1% - 10%	Semi-annually	4-5	Yes	A family physician	A general practitioner|A family physician|An internal medicine physician	Strongly Agree	Strongly Agree	Strongly Agree	Strongly Agree	1	1	1	1	2	2	1	1	1	1	1	1	1	2	1
14363865	Yes	Male	México	Cardiology		Yes	13	Academic Hospital	No	No				Amiloidosis|Insuficiencia cardíaca|Insuficiencia cardíaca con fracción de eyección preservada	5-20 patients	50-250 patients	Up to 100 patients	A fair amount	A fair amount	Agree	1% - 10%	1% - 10%	1% - 10%	1% - 10%	1% - 10%	Monthly	1-3	Yes	A cardiologist	A cardiologist	Agree	Agree	Strongly Agree	Strongly Agree	1	2	1	2	1	1	1	1	1	2	1	2	1	2	1
14363869	Yes	Male	México	Cardiology		Yes	12	Academic Hospital	No	Yes	Sociedad Argentina de Cardiología|Other		Sociedad española de imagen cardíaca	Amiloidosis|Insuficiencia cardíaca|Insuficiencia cardíaca con fracción de eyección preservada	5-20 patients	>250 patients	100-500 patients	A fair amount	A fair amount	Agree	31% - 50%	11% - 30%	0%	0%	0%	Monthly	1-3	Yes	An internal medicine physician	A cardiologist	Agree	Agree	Agree	Agree	1	1	1	1	1	1	1	1	2	2	1	2	1	1	2
14365415	Yes	Male	México	Cardiology		Yes	22	Academic Hospital	No	Yes	Sociedad Mexicana de Cardiología|Other		Colegio Mexicano de Cardiologia Intervencionista	Amiloidosis|Insuficiencia cardíaca|Insuficiencia cardíaca con fracción de eyección preservada	Up to 5 patients	50-250 patients	100-500 patients	A fair amount	A fair amount	Strongly Disagree	1% - 10%	1% - 10%	1% - 10%	1% - 10%	1% - 10%	Weekly	4-5	Yes	I am unsure	Un genetista	Agree	Agree	Strongly Agree	Strongly Agree	2	2	2	1	2	2	2	2	1	1	1	2	2	1	1
14366812	Yes	Male	México	Cardiology		Yes	46	Private Clinic/Office	No	Yes	Sociedad Mexicana de Cardiología			Insuficiencia cardíaca		Up to 50 patients		Just a little	Just a little	Agree	0%	0%	0%	0%	0%	Less frequently than annually	1-3	No	I am unsure	A cardiologist	Agree	Agree	Agree	Agree	1	2	1	1	2	2	1	1	1	2	1	2	1	1	1
14367030	Yes	Male	México	Cardiology		Yes	30	Private Clinic/Office	No	No				Amiloidosis|Insuficiencia cardíaca|Insuficiencia cardíaca con fracción de eyección preservada	Up to 5 patients	50-250 patients	100-500 patients	Just a little	A fair amount	Agree	1% - 10%	0%	1% - 10%	1% - 10%	0%	Semi-annually	4-5	Yes	A cardiologist	An internal medicine physician	Agree	Agree	Agree	Agree	1	2	1	1	2	1	2	1	1	1	2	2	1	1	1
14379202	Yes	Male	México	Cardiology		Yes	6	Low complexity Hospital	No	No				Insuficiencia cardíaca|Insuficiencia cardíaca con fracción de eyección preservada		50-250 patients	Up to 100 patients	Just a little	Just a little	Agree	0%	0%	0%	0%	0%	Less frequently than annually	0	No	I am unsure	Un genetista	Agree	Agree	Strongly Agree	Strongly Agree	1	1	1	1	2	1	2	1	2	1	1	2	1	2	1
14379386	Yes	Male	México	Cardiology		Yes	5	Low complexity Hospital	No	No				Insuficiencia cardíaca|Insuficiencia cardíaca con fracción de eyección preservada		Up to 50 patients	Up to 100 patients	Just a little	Just a little	Agree	0%	0%	0%	0%	0%	Semi-annually	1-3	No	A cardiologist	An internal medicine physician|A hematologist|Un geriatra	Neutral	Neutral	Neutral	Neutral	2	1	1	1	2	2	2	2	1	2	2	2	1	2	1
14379458	Yes	Male	México	Cardiology		Yes	2	Academic Hospital	No	No				Amiloidosis|Insuficiencia cardíaca|Insuficiencia cardíaca con fracción de eyección preservada	Up to 5 patients	Up to 50 patients	Up to 100 patients	A fair amount	A fair amount	Agree	1% - 10%	1% - 10%	0%	0%	0%	Less frequently than annually	1-3	Yes	A hematologist	An internal medicine physician|A hematologist|Un geriatra	Agree	Agree	Agree	Agree	1	2	1	2	2	2	2	2	1	2	1	2	1	2	1
14406046	Yes	Male	México	Cardiology		Yes	16	Private Clinic/Office	No	No				Insuficiencia cardíaca|Insuficiencia cardíaca con fracción de eyección preservada		50-250 patients	Up to 100 patients	A fair amount	A fair amount	Agree	1% - 10%	0%	0%	0%	0%	Semi-annually	4-5	Yes	An internal medicine physician	A family physician|An internal medicine physician	Agree	Agree	Agree	Agree	1	1	1	1	2	1	2	1	1	1	1	2	1	2	1
14412876	Yes	Male	México	Cardiology		Yes	5	Academic Hospital	No	No				Insuficiencia cardíaca|Insuficiencia cardíaca con fracción de eyección preservada		50-250 patients	Up to 100 patients	Just a little	Just a little	Neutral	0%	0%	0%	0%	0%	Less frequently than annually	1-3	Yes	A hematologist	An internal medicine physician|A cardiologist|A neurologist|A hematologist	Neutral	Agree	Agree	Agree	1	2	1	2	2	2	1	2	1	2	1	2	1	2	1
14416357	Yes	Male	México	Cardiology		Yes	30	Private Clinic/Office	No	No				Insuficiencia cardíaca		50-250 patients		Just a little	Just a little	Agree	0%	0%	0%	0%	0%	Less frequently than annually	1-3	No	A cardiologist	An internal medicine physician|A cardiologist	Agree	Agree	Agree	Agree	1	2	1	2	2	2	2	2	1	2	1	2	1	2	1
14336961	Yes	Male	Panamá	Internal Medicine		Yes	8	Non-academic, high-complexity Hospital	No	No				Insuficiencia cardíaca|Insuficiencia cardíaca con fracción de eyección preservada		50-250 patients	Up to 100 patients	A fair amount	Just a little	Neutral	1% - 10%	1% - 10%	0%	1% - 10%	0%	Semi-annually	4-5	No	A cardiologist	An internal medicine physician|A cardiologist	Neutral	Agree	Strongly Agree	Agree	1	1	1	1	2	1	1	1	1	2	1	2	1	2	1
14349150	Yes	Male	Panamá	Internal Medicine		Yes	8	Academic Hospital	No	Yes	Heart Failure Society of America (HFSA)|Other		American College of Physician	Amiloidosis|Insuficiencia cardíaca|Insuficiencia cardíaca con fracción de eyección preservada	Up to 5 patients	50-250 patients	100-500 patients	Just a little	Just a little	Agree	1% - 10%	1% - 10%	1% - 10%	1% - 10%	0%	Monthly	4-5	Yes	A cardiologist	A cardiologist	Agree	Agree	Neutral	Neutral	1	2	1	2	2	2	1	2	1	2	2	2	2	2	1
14363521	Yes	Male	Panamá	Cardiology		Yes	5	Low complexity Hospital	No	Yes	Sociedad Panameña de Cardiología			Amiloidosis|Insuficiencia cardíaca|Insuficiencia cardíaca con fracción de eyección preservada	Up to 5 patients	50-250 patients	Up to 100 patients	A fair amount	A fair amount	Agree	1% - 10%	0%	0%	0%	0%	Semi-annually	1-3	No	A hematologist	A general practitioner|A family physician|An internal medicine physician|A cardiologist	Agree	Agree	Strongly Agree	Strongly Agree	1	2	2	1	2	1	2	1	1	1	1	1	1	1	1
14489439	Yes	Male	Panamá	Cardiology		Yes	7	Private Clinic/Office	No	Yes	Sociedad Panameña de Cardiología			Amiloidosis|Insuficiencia cardíaca|Insuficiencia cardíaca con fracción de eyección preservada	5-20 patients	>250 patients	>500 patients	Just a little	Just a little	Neutral	1% - 10%	1% - 10%	1% - 10%	1% - 10%	1% - 10%	Semi-annually	4-5	Yes	A cardiologist	An internal medicine physician|A cardiologist|Un geriatra|Un genetista	Neutral	Agree	Disagree	Agree	1	1	1	1	2	1	1	1	2	1	1	2	2	1	2
14510890	Yes	Male	Panamá	Cardiology		Yes	20	Private Clinic/Office	No	No				Amiloidosis|Insuficiencia cardíaca|Insuficiencia cardíaca con fracción de eyección preservada	Up to 5 patients	50-250 patients	Up to 100 patients	A great deal	A great deal	Strongly Agree	11% - 30%	1% - 10%	11% - 30%	31% - 50%	1% - 10%	Semi-annually	4-5	Yes	A cardiologist	A cardiologist	Disagree	Agree	Agree	Agree	1	2	1	1	1	1	1	2	1	1	1	1	1	1	1
14511052	Yes	Male	Panamá	Cardiology		Yes	5	Private Clinic/Office	Yes	Yes	Sociedad Panameña de Cardiología|American College of Cardiology (ACC)			Amiloidosis|Insuficiencia cardíaca|Insuficiencia cardíaca con fracción de eyección preservada	Up to 5 patients	50-250 patients	Up to 100 patients	A fair amount	A fair amount	Agree	51% - 75%	11% - 30%	1% - 10%	1% - 10%	0%	Weekly	1-3	Yes	A cardiologist	A general practitioner|A cardiologist|Un geriatra	Agree	Agree	Strongly Agree	Strongly Agree	1	1	1	1	1	1	1	1	2	2	2	2	2	2	2
14531407	Yes	Male	Panamá	Internal Medicine		Yes	15	Academic Hospital	No	Yes	Asociación Panameña de Neurología|Sociedad Panameña de Cardiología			Amiloidosis|Insuficiencia cardíaca|Insuficiencia cardíaca con fracción de eyección preservada	5-20 patients	>250 patients	100-500 patients	A fair amount	A fair amount	Agree	1% - 10%	1% - 10%	11% - 30%	31% - 50%	11% - 30%	Monthly	4-5	Yes	An internal medicine physician	An internal medicine physician|A cardiologist|A neurologist	Neutral	Neutral	Neutral	Neutral	1	2	1	1	1	1	2	1	1	2	1	1	2	1	1
14533171	Yes	Male	Panamá	Internal Medicine		Yes	15	Academic Hospital	No	Yes	Asociación Panameña de Neurología			Amiloidosis|Insuficiencia cardíaca|Insuficiencia cardíaca con fracción de eyección preservada	>20 patients	Up to 50 patients	Up to 100 patients	A fair amount	A fair amount	Agree	1% - 10%	1% - 10%	1% - 10%	1% - 10%	1% - 10%	Weekly	1-3	Yes	A cardiologist	A cardiologist	Agree	Agree	Strongly Agree	Agree	1	2	1	2	1	1	1	1	1	1	2	2	1	2	1
14534279	Yes	Female	Panamá	Internal Medicine		Yes	25	Academic Hospital	No	Yes	International Society of Internal Medicine (ISIM)			Amiloidosis|Insuficiencia cardíaca|Insuficiencia cardíaca con fracción de eyección preservada	Up to 5 patients	Up to 50 patients	Up to 100 patients	Just a little	Just a little	Agree	1% - 10%	1% - 10%	1% - 10%	1% - 10%	1% - 10%	Semi-annually	6-8	Yes	A cardiologist	An internal medicine physician|A cardiologist|A neurologist|A hematologist	Neutral	Neutral	Agree	Strongly Agree	1	1	1	1	2	1	1	1	1	1	1	1	1	1	1
14336394	Yes	Female	República Dominicana	Internal Medicine		Yes	11	Academic Hospital	No	Yes	Other		SDR	Amiloidosis|Insuficiencia cardíaca|Insuficiencia cardíaca con fracción de eyección preservada	Up to 5 patients	Up to 50 patients	Up to 100 patients	A great deal	A fair amount	Strongly Disagree	1% - 10%	11% - 30%	1% - 10%	11% - 30%	1% - 10%	Semi-annually	1-3	Yes	A cardiologist	A cardiologist	Strongly Agree	Strongly Agree	Strongly Agree	Strongly Agree	1	1	1	1	1	2	1	1	1	1	1	2	1	1	1
14348901	Yes	Female	República Dominicana	Internal Medicine		Yes	6	Academic Hospital	No	No				Insuficiencia cardíaca|Insuficiencia cardíaca con fracción de eyección preservada		>250 patients	Up to 100 patients	A fair amount	A fair amount	Agree	0%	0%	0%	0%	0%	Less frequently than annually	1-3	No	A cardiologist	A cardiologist	Agree	Agree	Strongly Agree	Strongly Agree	1	1	1	1	1	1	1	1	1	1	1	1	1	1	1
14351027	Yes	Female	República Dominicana	Internal Medicine		Yes	30	Private Clinic/Office	No	No				Amiloidosis|Insuficiencia cardíaca	Up to 5 patients	Up to 50 patients		Just a little	Just a little	Agree	1% - 10%	0%	1% - 10%	1% - 10%	1% - 10%	Less frequently than annually	>10	No	A cardiologist	An internal medicine physician	Agree	Agree	Strongly Agree	Strongly Agree	2	2	1	1	2	1	2	2	1	1	2	2	2	2	1
14351291	Yes	Female	República Dominicana	Cardiology		Yes	22	Private Clinic/Office	No	Yes	Sociedad Dominicana de Cardiología			Insuficiencia cardíaca		Up to 50 patients		Just a little	Just a little	Strongly Disagree	0%	0%	0%	0%	0%	Less frequently than annually	0	No	I am unsure	A cardiologist|Un genetista	Strongly Disagree	Strongly Agree	Strongly Agree	Strongly Agree	1	2	1	1	1	1	1	1	1	1	1	1	1	1	1
14354544	Yes	Male	República Dominicana	Cardiology		Yes	4	Academic Hospital	No	Yes	Sociedad Dominicana de Cardiología			Insuficiencia cardíaca|Insuficiencia cardíaca con fracción de eyección preservada		50-250 patients	Up to 100 patients	Just a little	Just a little	Agree	0%	0%	0%	1% - 10%	0%	Semi-annually	4-5	No	A cardiologist	An internal medicine physician|A hematologist	Agree	Agree	Agree	Agree	1	2	1	1	2	2	2	2	2	1	2	2	1	2	1
14363469	Yes	Female	República Dominicana	Cardiology		Yes	5	Private Clinic/Office	No	No				Amiloidosis|Insuficiencia cardíaca|Insuficiencia cardíaca con fracción de eyección preservada	Up to 5 patients	50-250 patients	Up to 100 patients	A great deal	A great deal	Strongly Agree	1% - 10%	1% - 10%	0%	0%	0%	Monthly	1-3	Yes	A cardiologist	An internal medicine physician	Strongly Agree	Strongly Agree	Strongly Agree	Strongly Agree	1	2	1	2	1	1	1	2	1	1	2	2	1	2	1
14363530	Yes	Male	República Dominicana	Cardiology		Yes	29	Private Clinic/Office	No	No				Insuficiencia cardíaca		Up to 50 patients		A fair amount	A fair amount	Agree	1% - 10%	0%	1% - 10%	1% - 10%	0%	Semi-annually	4-5	Yes	A cardiologist	An internal medicine physician	Agree	Agree	Agree	Agree	1	1	1	1	2	2	1	2	1	1	1	1	1	1	1
14371867	Yes	Female	República Dominicana	Cardiology		Yes	11	Academic Hospital	No	No				Insuficiencia cardíaca|Insuficiencia cardíaca con fracción de eyección preservada		50-250 patients	100-500 patients	Just a little	Just a little	Neutral	0%	0%	0%	0%	0%	Annually	4-5	No	I am unsure	A cardiologist	Strongly Disagree	Neutral	Strongly Agree	Strongly Agree	1	2	2	2	2	2	2	2	1	1	1	2	1	1	1
14383387	Yes	Male	República Dominicana	Cardiology		Yes	26	Academic Hospital	No	Yes	Sociedad Dominicana de Cardiología|American College of Cardiology (ACC)			Amiloidosis|Insuficiencia cardíaca|Insuficiencia cardíaca con fracción de eyección preservada	Up to 5 patients	50-250 patients	Up to 100 patients	Never heard of it	Never heard of it	Strongly Disagree	0%	0%	0%	0%	0%	Less frequently than annually	0	No	I am unsure	An internal medicine physician	Strongly Disagree	Strongly Disagree	Strongly Agree	Strongly Agree	1	2	1	1	2	2	1	1	2	1	1	2	2	2	1
14392910	Yes	Female	República Dominicana	Cardiology		Yes	16	Academic Hospital	No	No				Amiloidosis|Insuficiencia cardíaca|Insuficiencia cardíaca con fracción de eyección preservada	Up to 5 patients	50-250 patients	Up to 100 patients	A fair amount	A fair amount	Strongly Agree	1% - 10%	0%	0%	1% - 10%	1% - 10%	Less frequently than annually	1-3	Yes	A cardiologist	A family physician|An internal medicine physician|Un geriatra	Strongly Agree	Strongly Agree	Neutral	Strongly Agree	1	1	1	1	2	1	1	2	1	1	1	2	1	2	1
14398451	Yes	Male	República Dominicana	Cardiology		Yes	26	Private Clinic/Office	No	No				Amiloidosis|Insuficiencia cardíaca|Insuficiencia cardíaca con fracción de eyección preservada	Up to 5 patients	Up to 50 patients	Up to 100 patients	Just a little	A fair amount	Agree	0%	0%	0%	0%	0%	Less frequently than annually	1-3	Yes	A hematologist	A general practitioner|An internal medicine physician|A neurologist	Agree	Agree	Agree	Agree	1	2	1	1	1	1	1	2	1	1	1	2	1	1	1
14405931	Yes	Female	República Dominicana	Cardiology		Yes	4	Private Clinic/Office	No	Yes	Sociedad Dominicana de Cardiología			Insuficiencia cardíaca		Up to 50 patients		Just a little	Just a little	Agree	1% - 10%	1% - 10%	11% - 30%	1% - 10%	1% - 10%	Less frequently than annually	0	No	A cardiologist	An internal medicine physician	Agree	Agree	Agree	Agree	1	2	1	2	2	1	1	1	1	1	1	2	1	1	1
14416186	Yes	Female	República Dominicana	Cardiology		Yes	20	Private Clinic/Office	No	No				Amiloidosis|Insuficiencia cardíaca|Insuficiencia cardíaca con fracción de eyección preservada	Up to 5 patients	50-250 patients	100-500 patients	Just a little	Just a little	Agree	0%	0%	0%	0%	0%	Less frequently than annually	6-8	No	A cardiologist	A family physician|An internal medicine physician|A cardiologist|A hematologist|Un geriatra	Strongly Agree	Strongly Agree	Agree	Strongly Agree	1	2	1	1	1	1	2	1	1	1	2	1	1	1	1
14446409	Yes	Female	República Dominicana	Cardiology		Yes	10	Academic Hospital	No	No				Insuficiencia cardíaca|Insuficiencia cardíaca con fracción de eyección preservada		Up to 50 patients	Up to 100 patients	Just a little	Just a little	Agree	1% - 10%	0%	0%	0%	0%	Less frequently than annually	1-3	No	A cardiologist	Un geriatra	Agree	Neutral	Agree	Strongly Agree	1	1	1	1	2	1	1	2	2	1	1	1	1	1	1
14447074	Yes	Female	República Dominicana	Cardiology		Yes	22	Academic Hospital	No	No				Insuficiencia cardíaca|Insuficiencia cardíaca con fracción de eyección preservada		50-250 patients	Up to 100 patients	Just a little	Just a little	Neutral	0%	0%	0%	0%	0%	Less frequently than annually	0	No	A cardiologist	A general practitioner	Neutral	Agree	Agree	Agree	1	2	1	1	2	2	2	2	1	1	2	1	1	2	1
14459007	Yes	Female	República Dominicana	Cardiology		Yes	4	Private Clinic/Office	No	Yes	Sociedad Dominicana de Cardiología			Insuficiencia cardíaca|Insuficiencia cardíaca con fracción de eyección preservada		Up to 50 patients	Up to 100 patients	A fair amount	A fair amount	Strongly Agree	1% - 10%	0%	1% - 10%	0%	0%	Less frequently than annually	1-3	No	A hematologist	A cardiologist	Agree	Strongly Agree	Agree	Strongly Agree	1	2	1	1	2	1	1	2	1	1	2	2	1	1	1
14459618	Yes	Female	República Dominicana	Cardiology		Yes	6	Academic Hospital	No	Yes	Sociedad Dominicana de Cardiología|American College of Cardiology (ACC)			Amiloidosis|Insuficiencia cardíaca|Insuficiencia cardíaca con fracción de eyección preservada	Up to 5 patients	50-250 patients	Up to 100 patients	Just a little	A fair amount	Agree	0%	0%	0%	0%	0%	Less frequently than annually	4-5	No	A cardiologist	An internal medicine physician|A cardiologist	Neutral	Agree	Strongly Agree	Strongly Agree	1	2	1	1	1	1	1	2	1	1	1	2	1	2	1
14507252	Yes	Male	República Dominicana	Cardiology		Yes	4	Academic Hospital	No	Yes	Sociedad Dominicana de Cardiología|American College of Cardiology (ACC)			Amiloidosis|Insuficiencia cardíaca|Insuficiencia cardíaca con fracción de eyección preservada	Up to 5 patients	>250 patients	100-500 patients	A fair amount	A great deal	Strongly Agree	1% - 10%	1% - 10%	1% - 10%	1% - 10%	0%	Weekly	4-5	Yes	A cardiologist	A general practitioner|An internal medicine physician	Agree	Agree	Strongly Agree	Strongly Agree	1	1	1	1	1	1	1	1	1	1	1	2	1	2	1
14509843	Yes	Female	República Dominicana	Cardiology		Yes	12	Non-academic, high-complexity Hospital	No	No				Insuficiencia cardíaca		Up to 50 patients		A fair amount	Just a little	Neutral	0%	0%	0%	0%	0%	Less frequently than annually	0	No	A cardiologist	A cardiologist	Neutral	Neutral	Agree	Agree	1	1	1	1	2	2	1	1	1	2	1	1	1	2	1
14528952	Yes	Male	República Dominicana	Cardiology		Yes	25	Academic Hospital	No	Yes	American College of Cardiology (ACC)			Amiloidosis|Insuficiencia cardíaca|Insuficiencia cardíaca con fracción de eyección preservada	Up to 5 patients	Up to 50 patients	Up to 100 patients	A fair amount	A fair amount	Strongly Agree	1% - 10%	0%	1% - 10%	1% - 10%	1% - 10%	Monthly	1-3	Yes	A cardiologist	An internal medicine physician	Agree	Agree	Strongly Agree	Strongly Agree	1	1	1	1	1	1	2	2	1	1	1	1	1	2	1
14531947	Yes	Male	República Dominicana	Internal Medicine		Yes	20	Academic Hospital	No	Yes	International Society of Internal Medicine (ISIM)			Amiloidosis|Insuficiencia cardíaca	Up to 5 patients	Up to 50 patients		Just a little	Just a little	Neutral	1% - 10%	1% - 10%	0%	1% - 10%	0%	Semi-annually	1-3	Yes	An internal medicine physician	An internal medicine physician	Neutral	Neutral	Agree	Agree	1	1	1	1	2	1	1	1	1	1	1	1	1	1	1
14533603	Yes	Female	República Dominicana	Internal Medicine		Yes	4	Academic Hospital	No	No				Insuficiencia cardíaca|Insuficiencia cardíaca con fracción de eyección preservada		50-250 patients	Up to 100 patients	Just a little	Just a little	Neutral	0%	0%	0%	0%	0%	Less frequently than annually	0	No	A cardiologist	An internal medicine physician|A cardiologist|Un geriatra	Agree	Agree	Agree	Agree	1	1	1	1	1	1	1	1	1	1	1	1	1	2	1
14541413	Yes	Male	República Dominicana	Internal Medicine		Yes	30	Private Clinic/Office	No	Yes	International Society of Internal Medicine (ISIM)|Other		SOCIEDAD DE MEDICINA INTERNA DE LA REPUBLICA DOMINICANA	Insuficiencia cardíaca|Insuficiencia cardíaca con fracción de eyección preservada		Up to 50 patients	Up to 100 patients	Just a little	Just a little	Strongly Agree	0%	0%	0%	0%	0%	Less frequently than annually	4-5	No	A cardiologist	A cardiologist	Agree	Agree	Strongly Agree	Strongly Agree	2	2	1	2	2	1	1	2	1	2	1	2	1	2	1
14573572	Yes	Male	República Dominicana	Cardiology		Yes	12	Private Clinic/Office	No	No				Insuficiencia cardíaca|Insuficiencia cardíaca con fracción de eyección preservada		50-250 patients	100-500 patients	Heard of, know nothing about it	Heard of, know nothing about it	Neutral	0%	0%	0%	0%	0%	Less frequently than annually	0	No	I am unsure	Un genetista	Agree	Agree	Strongly Agree	Agree	1	1	1	1	1	2	1	2	1	2	2	2	1	2	2
14573577	Yes	Female	República Dominicana	Cardiology		Yes	28	Academic Hospital	No	No				Insuficiencia cardíaca con fracción de eyección preservada			100-500 patients	Just a little	Just a little	Agree	1% - 10%	1% - 10%	1% - 10%	1% - 10%	1% - 10%	Semi-annually	4-5	Yes	A cardiologist	An internal medicine physician	Strongly Disagree	Strongly Agree	Strongly Agree	Strongly Agree	1	2	1	1	1	1	1	2	1	1	1	2	1	2	1
14576354	Yes	Female	República Dominicana	Internal Medicine		Yes	7	Academic Hospital	No	Yes	Other		Sociedad Dominicana de Oncología clínica	Insuficiencia cardíaca		Up to 50 patients		A fair amount	A fair amount	Strongly Agree	1% - 10%	0%	1% - 10%	0%	1% - 10%	Semi-annually	1-3	No	A cardiologist	An internal medicine physician|A cardiologist	Strongly Agree	Strongly Agree	Strongly Agree	Strongly Agree	1	1	1	1	1	1	1	1	1	1	1	1	1	1	1
14579959	Yes	Male	República Dominicana	Cardiology		Yes	21	Low complexity Hospital	No	Yes	Sociedad Dominicana de Cardiología			Insuficiencia cardíaca|Insuficiencia cardíaca con fracción de eyección preservada		50-250 patients	Up to 100 patients	A fair amount	A fair amount	Agree	0%	0%	0%	0%	0%	Less frequently than annually	0	No	A cardiologist	A cardiologist	Agree	Agree	Agree	Agree	2	2	2	1	2	1	1	1	1	1	1	2	1	2	1
14581042	Yes	Male	República Dominicana	Cardiology		Yes	28	Private Clinic/Office	No	Yes	Sociedad Dominicana de Cardiología			Insuficiencia cardíaca|Insuficiencia cardíaca con fracción de eyección preservada		Up to 50 patients	Up to 100 patients	Just a little	Just a little	Disagree	0%	0%	0%	0%	0%	Less frequently than annually	6-8	No	A cardiologist	An internal medicine physician	Neutral	Neutral	Strongly Agree	Strongly Agree	1	1	1	1	1	2	2	2	1	2	2	2	1	2	1
14591036	Yes	Female	República Dominicana	Cardiology		Yes	3	Academic Hospital	No	Yes	Sociedad Dominicana de Cardiología|American College of Cardiology (ACC)			Amiloidosis|Insuficiencia cardíaca|Insuficiencia cardíaca con fracción de eyección preservada	5-20 patients	50-250 patients	Up to 100 patients	A fair amount	A fair amount	Agree	1% - 10%	76% - 100%	11% - 30%	31% - 50%	1% - 10%	Semi-annually	1-3	Yes	A cardiologist	An internal medicine physician|A cardiologist|A hematologist	Agree	Agree	Neutral	Agree	1	2	1	1	1	1	1	2	1	2	1	2	1	2	1
14593933	Yes	Female	República Dominicana	Cardiology		Yes	3	Private Clinic/Office	No	No				Amiloidosis|Insuficiencia cardíaca|Insuficiencia cardíaca con fracción de eyección preservada	Up to 5 patients	50-250 patients	Up to 100 patients	A fair amount	A fair amount	Agree	1% - 10%	1% - 10%	0%	0%	1% - 10%	Monthly	4-5	Yes	A cardiologist	An internal medicine physician|A cardiologist	Agree	Agree	Strongly Agree	Strongly Agree	1	1	1	1	1	1	1	1	1	1	1	1	1	2	1
[truncated: 145 more columns]
